# Supplementary material for: Bis{tris­[3-(2-pyrid­yl)-1H-pyrazole]iron(II)} dodeca­molybdo(V,VI)phosphate hexa­hydrate
Source: Acta Crystallogr Sect E Struct Rep Online. 2010 Feb 13;66(Pt 3):m283–4. doi: 10.1107/S1600536810004861 (PMC2983704; doi:10.1107/S1600536810004861)
Supplement: Supplementary file 2 [file e-66-0m283-Isup2.hkl]

# 
# h,k,l, Fc-squared, Fo-squared, sigma(Fo-squared) and status flag 
# 
data_I
_shelx_title ' z in C2/c' 
_shelx_refln_list_code          4 
_shelx_F_calc_maximum     1582.83 
_exptl_crystal_F_000      5628.00 
_reflns_d_resolution_high  0.8409 
 
loop_ 
 _symmetry_equiv_pos_as_xyz 
 'x, y, z' 
 '-x, y, -z+1/2' 
 'x+1/2, y+1/2, z' 
 '-x+1/2, y+1/2, -z+1/2' 
 '-x, -y, -z' 
 'x, -y, z-1/2' 
 '-x+1/2, -y+1/2, -z' 
 'x+1/2, -y+1/2, z-1/2' 
 
_cell_length_a    18.6816 
_cell_length_b    16.2224 
_cell_length_c    27.6405 
_cell_angle_alpha  90.000 
_cell_angle_beta  104.295 
_cell_angle_gamma  90.000 
 
_shelx_F_squared_multiplier     1.000 
 
loop_ 
 _refln_index_h 
 _refln_index_k 
 _refln_index_l 
 _refln_F_squared_calc 
 _refln_F_squared_meas 
 _refln_F_squared_sigma 
 _refln_observed_status 
   2   0   0  1092783.25  1203409.00   7704.09 o 
   4   0   0   279229.59   267618.75   1656.98 o 
   6   0   0   133248.08   137435.09   1366.58 o 
   8   0   0    71638.92    59992.79   1050.56 o 
  10   0   0    11692.09    11897.77    623.50 o 
  12   0   0   171869.11   168857.84   2203.61 o 
  14   0   0    41689.18    40373.85   1229.92 o 
  16   0   0        9.30       42.90    260.18 o 
  18   0   0   113343.48   112750.03   2925.33 o 
  20   0   0      761.82     -175.49    321.96 o 
   1   1   0     3013.10     4569.50    145.20 o 
   3   1   0    43153.75    40779.93    381.76 o 
   5   1   0   148172.55   155539.59   2669.10 o 
   7   1   0     6332.46     4946.10    256.20 o 
   9   1   0    32395.32    32538.35    606.77 o 
  11   1   0   142746.14   142207.92   2485.46 o 
  13   1   0   104976.98   106079.84   3589.27 o 
  15   1   0     1888.85     2284.62    274.95 o 
  17   1   0    11168.47    11052.87    466.37 o 
  19   1   0      350.12     -140.55    221.05 o 
  21   1   0      153.13     -252.46    252.46 o 
   0   2   0   303444.72   369924.22   2656.29 o 
   4   2   0     4174.58     5086.40    150.79 o 
   6   2   0   322159.00   338512.53  10330.47 o 
   8   2   0      870.03     1058.82    160.07 o 
  10   2   0    10443.27    11084.85    438.90 o 
  12   2   0    40168.07    39899.65    687.33 o 
  14   2   0    12352.19    12828.91    654.24 o 
  16   2   0       15.10     -116.56    172.59 o 
  18   2   0     5435.00     4235.92    424.08 o 
  20   2   0    10837.68    11796.68    515.24 o 
   1   3   0    29617.17    28595.02    808.54 o 
   3   3   0     3773.56     3891.02    125.75 o 
   5   3   0       27.67      764.64    193.61 o 
   7   3   0      619.63      703.62    238.32 o 
   9   3   0        4.86      151.08    124.09 o 
  11   3   0    23566.60    23660.38    716.33 o 
  13   3   0    14029.01    12619.09    445.98 o 
  15   3   0     6476.91     6030.05    390.45 o 
  17   3   0      279.75       62.34    198.68 o 
  19   3   0     7269.91     6405.67    464.29 o 
  21   3   0     2953.02     2858.53    410.74 o 
   0   4   0   533582.31   501255.59  25563.55 o 
   2   4   0   124917.38   112418.39   2782.50 o 
   8   4   0    60231.88    63781.79   1347.57 o 
  10   4   0    92929.60    92546.45   1039.61 o 
  12   4   0    12910.39    12875.41    441.46 o 
  14   4   0       24.39      261.66    222.12 o 
  16   4   0       94.77      332.70    235.10 o 
  18   4   0      284.83      148.93    311.16 o 
  20   4   0     2039.42     1426.84    354.42 o 
   1   5   0    62655.20    62601.00    955.10 o 
   3   5   0   157742.20   147707.03   4439.33 o 
   5   5   0    12530.45    11248.58    488.21 o 
   7   5   0       92.39       96.53    124.77 o 
   9   5   0     8877.37     8437.73    431.03 o 
  11   5   0     1753.80     1694.50    216.13 o 
  13   5   0     4423.61     5197.02    356.01 o 
  15   5   0     2183.10     1638.15    295.62 o 
  17   5   0    23977.17    23918.52    977.18 o 
  19   5   0      826.67      481.72    309.12 o 
   0   6   0    71503.63    62320.85   3950.27 o 
   2   6   0     7824.17     6642.21    159.00 o 
   4   6   0    40595.59    37431.42   1086.10 o 
   6   6   0    15154.66    14691.33    584.17 o 
   8   6   0    65290.39    68148.27    886.39 o 
  10   6   0    80434.95    87250.94   2364.65 o 
  12   6   0    16751.67    17323.85    683.04 o 
  14   6   0     1699.71     1333.31    266.31 o 
  16   6   0    11859.31    12519.00    677.81 o 
  18   6   0      181.62     -298.52    298.52 o 
  20   6   0    13315.32    15555.03    698.91 o 
   1   7   0    29877.17    31127.15    729.82 o 
   3   7   0     9879.41     8851.01    256.48 o 
   5   7   0    24147.16    24289.67    817.35 o 
   7   7   0    37075.21    34822.06    583.80 o 
   9   7   0    50887.25    56345.66    612.50 o 
  11   7   0      724.84      732.98    195.59 o 
  13   7   0     5075.11     4031.41    423.19 o 
  15   7   0     3452.76     2810.03    404.20 o 
  17   7   0     1557.33     1742.36    318.81 o 
  19   7   0      359.20      709.11    336.15 o 
   0   8   0   267005.56   264834.56   5427.88 o 
   2   8   0    22825.74    23908.98    313.15 o 
   4   8   0    42887.84    45448.95   1068.66 o 
   6   8   0     6253.16     5903.36    347.65 o 
   8   8   0   123756.28   128479.09   2412.92 o 
  10   8   0    50272.84    54781.00    975.64 o 
  12   8   0    17135.54    16987.45   1840.61 o 
  14   8   0    50495.72    51625.20   3301.14 o 
  16   8   0     9459.34     8984.89    655.10 o 
  18   8   0     6568.35     7561.44    632.77 o 
   1   9   0     4129.60     4765.50    186.85 o 
   3   9   0   175740.11   185930.30   2973.29 o 
   5   9   0   190241.67   191612.77   4847.22 o 
   7   9   0     3998.60     3807.15    241.14 o 
   9   9   0     7268.05     8177.31    361.34 o 
  11   9   0        6.45     -455.96    478.30 o 
  13   9   0    19969.79    21390.87    777.34 o 
  17   9   0     1009.57      544.70    369.22 o 
  19   9   0      896.87      866.28    438.90 o 
   0  10   0     5581.59     6012.70    670.48 o 
   2  10   0   169114.56   163940.16   3251.80 o 
   4  10   0    99031.76    94371.97   1575.95 o 
   6  10   0    86022.22    83598.91   1851.01 o 
   8  10   0       75.04       76.87    150.68 o 
  10  10   0     4487.83     3696.68    395.90 o 
  12  10   0      193.23     -252.39    252.39 o 
  14  10   0    86467.10    90590.63   5722.55 o 
  16  10   0    40064.52    40586.66   3181.57 o 
  18  10   0     1652.22      893.30    602.15 o 
   1  11   0    58651.47    54098.02    819.41 o 
   3  11   0    32796.17    36163.94    555.90 o 
   5  11   0     7095.71     5442.88    241.29 o 
   7  11   0       11.25       59.62    148.15 o 
   9  11   0    37882.43    39978.37    764.55 o 
  11  11   0    18530.17    19551.48    740.21 o 
  13  11   0      271.69      223.05    313.59 o 
  15  11   0     6712.84     8897.51   1182.94 o 
  17  11   0     1117.22       76.51    901.09 o 
   0  12   0        7.84      -70.27    320.29 o 
   2  12   0       30.36      230.94    158.69 o 
   4  12   0      602.33     1334.59    189.37 o 
   6  12   0    11223.62    10343.38    470.21 o 
   8  12   0    21264.64    21508.18    651.20 o 
  10  12   0    30883.38    29174.62    955.82 o 
  12  12   0      369.52      518.85    318.02 o 
  14  12   0     2703.77     2871.69    546.63 o 
  16  12   0     4909.79     5077.35    811.41 o 
   1  13   0       18.11       81.41    158.24 o 
   3  13   0    13188.39    14253.68    424.89 o 
   5  13   0    14046.44    13991.63    537.13 o 
   7  13   0       91.17       78.27    268.08 o 
   9  13   0     8575.90     8099.72    487.55 o 
  11  13   0      642.92      727.89    346.81 o 
  13  13   0      540.60      369.79    364.71 o 
  15  13   0     1468.26     1306.79    683.29 o 
   0  14   0     7494.64     7708.68    627.77 o 
   2  14   0      198.14     -145.43    229.55 o 
   4  14   0      613.59     1082.83    267.03 o 
   6  14   0       37.06     -224.71    224.71 o 
   8  14   0    13701.95    15320.78    609.79 o 
  10  14   0    18755.99    18695.83    818.20 o 
  12  14   0     8540.59     9486.81    681.18 o 
  14  14   0     9873.36     9508.47    711.43 o 
   1  15   0     1069.84      952.28    261.82 o 
   3  15   0     2521.03     3008.40    337.07 o 
   5  15   0    19113.37    22367.25    679.83 o 
   7  15   0     2505.73     3153.81    376.68 o 
   9  15   0        4.77       20.14    297.40 o 
  11  15   0       10.81      269.68    409.97 o 
  13  15   0     6353.75     6663.38    630.58 o 
   0  16   0     1035.60     1392.20    546.63 o 
   2  16   0     4482.75     4080.21    379.99 o 
   4  16   0     4967.13     5376.92    434.86 o 
   6  16   0    29441.60    31776.07   1034.03 o 
   8  16   0      192.13      117.09    298.97 o 
  10  16   0      957.64     1056.71    409.49 o 
  12  16   0       64.26     -207.81    400.77 o 
   1  17   0     2625.44     1975.78    623.50 o 
   3  17   0      700.88      139.88    585.07 o 
   5  17   0     4471.07     5504.55    461.87 o 
   7  17   0    11661.09    16174.05    695.20 o 
   9  17   0      420.43      365.33    347.34 o 
   0  18   0    28086.38    26383.50   1486.15 o 
   2  18   0     3712.79     3734.64   1054.83 o 
   4  18   0     1466.14      539.49    480.11 o 
   6  18   0    10351.74    13119.42    675.08 o 
   1  19   0     6457.80    10855.34    878.73 o 
   3  19   0     2531.73     1152.09    533.24 o 
 -21   1   1     8791.24     7967.96    463.59 o 
 -19   1   1     5041.44     4255.09    354.34 o 
 -17   1   1     7027.19     6222.59    383.51 o 
 -15   1   1    19703.14    18518.51    673.22 o 
 -13   1   1   116020.09   113309.59   1349.57 o 
 -11   1   1   134994.88   130371.09   4825.73 o 
  -9   1   1    60314.13    58889.88    799.39 o 
  -7   1   1     2609.80     2447.37    192.98 o 
  -5   1   1      303.75      549.56    217.80 o 
   5   1   1   242105.02   247493.67   6824.08 o 
   7   1   1    32407.27    31474.97    518.45 o 
   9   1   1    53660.88    58158.54   1625.11 o 
  11   1   1   236225.92   233121.41   3371.99 o 
  13   1   1    19851.90    21162.00    477.08 o 
  15   1   1     6046.58     5968.31    327.09 o 
  17   1   1    81018.21    82566.84   1314.17 o 
  19   1   1     4192.97     3609.08    335.32 o 
  21   1   1     9981.18    10096.51    585.73 o 
 -20   2   1      959.77      501.55    267.52 o 
 -18   2   1      683.58      288.20    294.64 o 
 -16   2   1      129.31      -15.16    218.38 o 
 -14   2   1    33137.39    31618.20    656.89 o 
 -12   2   1   286458.72   278932.94   1993.03 o 
 -10   2   1   119146.95   119607.84   3954.53 o 
  -8   2   1    86414.34    84932.55   2301.83 o 
  -6   2   1   108890.16   108014.90   1390.16 o 
  -4   2   1      251.86      664.55    102.14 o 
  -2   2   1     5391.67     5366.46    170.82 o 
   0   2   1    36232.98    42408.95    337.56 o 
   2   2   1    17716.61    17876.55    392.89 o 
   4   2   1   532552.06   590392.31  10547.82 o 
   6   2   1   315251.41   327812.69   4415.77 o 
   8   2   1    31111.31    30752.70    469.11 o 
  10   2   1    18760.29    18687.54    439.25 o 
  12   2   1    33433.85    31023.37    617.34 o 
  14   2   1      440.75      190.93    161.48 o 
  16   2   1    17582.42    17824.63    498.42 o 
  18   2   1     5316.65     4272.94    341.79 o 
  20   2   1      134.66      561.11    305.00 o 
 -21   3   1     6143.69     6868.00    517.59 o 
 -19   3   1      744.74     1082.33    269.44 o 
 -17   3   1     7980.16     7460.23    610.89 o 
 -15   3   1        4.44     -165.68    252.86 o 
 -13   3   1      313.37      211.03    222.04 o 
 -11   3   1     6538.31     8608.71    435.34 o 
  -9   3   1    85585.54    89092.38   2404.32 o 
  -7   3   1     8711.11     5651.24    236.85 o 
  -5   3   1   238601.70   236425.67  14818.83 o 
  -3   3   1   239013.13   246017.17   9329.25 o 
   5   3   1   200915.69   206863.67   2919.90 o 
   7   3   1     2070.36     1878.71    157.10 o 
   9   3   1    31204.00    31173.28    564.11 o 
  11   3   1    21653.38    19940.30    489.17 o 
  13   3   1     5909.86     6255.39    372.53 o 
  15   3   1    18623.62    19975.54    507.16 o 
  17   3   1     3659.77     3372.66    299.60 o 
  19   3   1     8502.27     8678.95    529.49 o 
  21   3   1     2240.00     1599.36    367.46 o 
 -20   4   1        2.19      -59.40    275.64 o 
 -18   4   1    25961.51    25330.15    740.79 o 
 -16   4   1     8352.84     8110.64    665.55 o 
 -14   4   1    54961.71    58058.65   1092.24 o 
 -12   4   1    15711.88    17601.68    772.69 o 
 -10   4   1    26041.34    26741.89   1270.38 o 
  -8   4   1   172829.33   169043.94   4793.76 o 
  -6   4   1    91130.06    79565.50   4121.09 o 
  -4   4   1    12772.74    14532.69    361.22 o 
  -2   4   1    59074.21    59411.56   1499.70 o 
   0   4   1     1074.02     1701.40    178.02 o 
   2   4   1    79789.05    83865.29   2892.16 o 
   4   4   1     6196.78     4918.78    157.31 o 
   6   4   1    28633.60    29970.86    504.22 o 
   8   4   1    20848.45    20921.90    486.08 o 
  10   4   1    74197.13    78948.49   1223.30 o 
  12   4   1    65666.55    64789.38    836.51 o 
  14   4   1     5097.51     4914.62    363.55 o 
  16   4   1      112.26      326.59    189.15 o 
  18   4   1     1871.70     1302.18    319.88 o 
  20   4   1      213.07     -266.42    266.42 o 
 -19   5   1    22498.73    24541.11   1401.75 o 
 -17   5   1     2030.63     2062.84    433.71 o 
 -15   5   1      247.76      110.56    356.22 o 
 -13   5   1    27103.88    30368.77    638.81 o 
 -11   5   1    78894.91    82851.78   2286.25 o 
  -9   5   1    40534.89    45707.71    843.26 o 
  -7   5   1     4412.14     5693.79    353.04 o 
  -5   5   1     2227.24     2057.42    191.08 o 
  -3   5   1    60558.09    60634.78   1112.19 o 
  -1   5   1    10155.73     7801.96    322.89 o 
   1   5   1     7442.79     7583.86    178.78 o 
   3   5   1     1415.01     1548.47    103.38 o 
   5   5   1    36944.36    36185.25   1570.59 o 
   7   5   1    48905.26    52710.63    736.23 o 
   9   5   1     1334.40     1413.42    174.76 o 
  11   5   1    35085.89    36912.54   1067.49 o 
  13   5   1    25863.93    26211.36    600.07 o 
  15   5   1      600.50      663.48    311.45 o 
  17   5   1     1686.99      950.12    380.00 o 
  19   5   1      974.65      393.64    318.89 o 
 -20   6   1    27229.04    29375.21    862.18 o 
 -18   6   1     2585.73     1319.86    448.45 o 
 -16   6   1      128.47        5.75    295.03 o 
 -14   6   1    11326.62    10277.58    652.88 o 
 -12   6   1     3351.51     3144.98    269.54 o 
 -10   6   1     1428.69     1164.41    224.37 o 
  -8   6   1    60605.97    58835.45   1257.22 o 
  -6   6   1    23841.23    23738.92    796.71 o 
  -4   6   1    44007.00    41218.72    909.56 o 
  -2   6   1    68214.68    65984.55   1128.06 o 
   0   6   1     1896.57     1632.96    117.12 o 
   2   6   1     2558.97     2726.53    118.45 o 
   4   6   1     8082.83     7439.00    200.40 o 
   6   6   1      262.34      322.15    106.27 o 
   8   6   1      428.94      420.51    109.26 o 
  10   6   1        7.60     -178.73    178.73 o 
  12   6   1     5164.54     5419.64    338.21 o 
  14   6   1     1888.28     1517.49    366.04 o 
  16   6   1     3223.15     3066.97    340.39 o 
  18   6   1     1219.84      546.37    330.10 o 
  20   6   1     3837.06     3721.06    459.80 o 
 -19   7   1       12.31      272.06    280.14 o 
 -17   7   1    23562.14    23995.71    930.98 o 
 -15   7   1     1351.61      715.92    309.30 o 
 -13   7   1    21550.97    19892.08    781.06 o 
 -11   7   1     1840.61     1748.24    189.57 o 
  -9   7   1   220387.72   229128.27   5684.17 o 
  -7   7   1    13429.18    13004.50    404.17 o 
  -5   7   1      160.71      341.81     85.39 o 
  -3   7   1    61865.93    55499.36   1296.46 o 
  -1   7   1    22378.79    25137.53    395.73 o 
   1   7   1     7656.40     7414.39    177.43 o 
   3   7   1      224.69      454.10     79.80 o 
   5   7   1    80123.25    83014.14   2343.92 o 
   7   7   1    20246.40    20527.97    620.92 o 
   9   7   1   265026.91   278564.78   3656.50 o 
  11   7   1     3895.01     3941.56    287.51 o 
  13   7   1     5216.83     5055.10    499.66 o 
  15   7   1     1224.80      743.84    253.21 o 
  17   7   1    15819.32    13216.42    810.52 o 
  19   7   1     3898.19     3695.14    540.79 o 
 -18   8   1      244.72      442.06    352.96 o 
 -16   8   1      186.59       99.93    384.35 o 
 -14   8   1     3228.81     4291.84    435.34 o 
 -12   8   1     7299.47     7349.75    526.44 o 
 -10   8   1    47062.15    48329.21   1209.38 o 
  -8   8   1   192152.59   205335.56   3179.11 o 
  -6   8   1     6063.11     6283.49    287.26 o 
  -4   8   1   167459.63   171183.36   4650.87 o 
  -2   8   1    25677.20    25335.66    309.81 o 
   0   8   1      731.57      919.94     96.08 o 
   2   8   1    96389.75    89021.86   1499.16 o 
   4   8   1   274416.66   275408.09   5774.63 o 
   6   8   1      177.68        7.13    109.64 o 
   8   8   1    14375.51    17782.55   1578.31 o 
  10   8   1     7023.59     8195.08    369.84 o 
  12   8   1    12075.27    11567.94    615.23 o 
  14   8   1    32584.85    35764.25   1879.05 o 
  16   8   1      375.53      197.31    319.90 o 
  18   8   1     1262.05     1013.93    401.43 o 
 -19   9   1     5330.65     4735.18    579.41 o 
 -17   9   1      238.58      615.66    363.09 o 
 -15   9   1    72981.32    71460.09   2511.09 o 
 -13   9   1      154.02      108.76    276.98 o 
 -11   9   1    20364.05    21835.97   1037.75 o 
  -9   9   1     8300.32     9292.17    507.45 o 
  -7   9   1     4844.92     4721.16    238.09 o 
  -5   9   1    16379.13    19180.24    391.49 o 
  -3   9   1   204064.23   197772.78   3555.99 o 
  -1   9   1      928.72      907.75    117.63 o 
   1   9   1   107444.01   102909.20   2665.95 o 
   3   9   1   508394.91   501217.56   9776.09 o 
   5   9   1     2982.51     3229.90    185.63 o 
   7   9   1    28617.49    29913.67    967.29 o 
   9   9   1      687.96      231.88    214.78 o 
  11   9   1    37823.50    39755.24   2848.46 o 
  13   9   1    27403.43    30124.84   2207.88 o 
  15   9   1   110161.47   109355.92   5415.07 o 
  17   9   1      242.45      231.64    370.81 o 
 -18  10   1     1489.49      150.18    448.41 o 
 -16  10   1    17792.88    22366.59    904.41 o 
 -14  10   1       13.26     1178.67    580.80 o 
 -12  10   1      714.76      106.68    284.28 o 
 -10  10   1    21246.31    21671.02   1255.54 o 
  -8  10   1    11397.39    12097.13    478.59 o 
  -6  10   1     8849.85     9492.72    292.61 o 
  -4  10   1     2611.12     4321.63    449.28 o 
  -2  10   1     8521.72     8658.27    248.21 o 
   0  10   1    21029.98    18682.91    556.38 o 
   2  10   1    85691.26    81165.17   1628.04 o 
   4  10   1     1293.20     2098.71    189.37 o 
   6  10   1     4037.81     4332.85    224.40 o 
   8  10   1      928.15     1310.79    252.20 o 
  10  10   1     9078.86     9103.99    548.00 o 
  12  10   1        1.91     -245.98    245.98 o 
  14  10   1     2293.48     5235.70    802.86 o 
  16  10   1    19245.02    23466.88   2720.34 o 
  18  10   1      462.23      316.08    424.21 o 
 -17  11   1      934.90     -262.21    416.46 o 
 -15  11   1    15497.37    17693.68   1682.60 o 
 -13  11   1     1792.61     1579.35    367.34 o 
 -11  11   1    10999.76    12534.42    649.25 o 
  -9  11   1    33650.18    35685.91    839.87 o 
  -7  11   1    14462.14    15216.91    365.90 o 
  -5  11   1     3350.32     3679.32    241.07 o 
  -3  11   1    30680.69    28179.80    620.10 o 
  -1  11   1     7148.51     7558.96    417.92 o 
   1  11   1    10440.18    11330.50    360.98 o 
   3  11   1   145120.73   143853.78   2691.21 o 
   5  11   1      166.70       55.39    118.21 o 
   7  11   1       62.90      653.06    168.78 o 
   9  11   1    24014.89    24775.90    637.55 o 
  11  11   1     1430.13     1346.33    330.28 o 
  13  11   1     6966.49     7774.57    599.09 o 
  15  11   1    17363.84    17356.71   1366.58 o 
  17  11   1     1846.42     1453.65    464.92 o 
 -16  12   1     4209.71     4465.26    555.70 o 
 -14  12   1     1577.30     1593.29    403.62 o 
 -12  12   1     6217.40     6449.98    444.90 o 
 -10  12   1    26642.95    31222.69    818.50 o 
  -8  12   1     8045.06     8028.44    474.85 o 
  -6  12   1      977.86      787.53    232.99 o 
  -4  12   1    11832.04    12488.14    475.86 o 
  -2  12   1     3102.96     2964.12    228.87 o 
   0  12   1    12449.96    13528.56    380.25 o 
   2  12   1   122415.68   119291.48   2439.72 o 
   4  12   1     2846.62     3021.78    287.51 o 
   6  12   1     2316.33     2141.53    289.44 o 
   8  12   1     8909.32     8823.99    459.84 o 
  10  12   1    10169.92    10518.33    495.66 o 
  12  12   1     4329.68     4422.44    454.72 o 
  14  12   1     1033.32     1101.67    381.46 o 
  16  12   1     4628.63     4336.45    580.80 o 
 -15  13   1     3453.75     1879.05    708.91 o 
 -13  13   1     1810.42     1770.82    418.12 o 
 -11  13   1    10767.83    10220.89    655.32 o 
  -9  13   1     5528.70     6083.31    445.21 o 
  -7  13   1     4893.52     5534.65    640.18 o 
  -5  13   1     5392.88     6452.51    415.50 o 
  -3  13   1    11145.65    12950.85    509.15 o 
  -1  13   1       46.56      253.95    168.46 o 
   1  13   1      377.24      390.04    172.03 o 
   3  13   1    15168.37    15822.67    584.88 o 
   5  13   1    11313.54    11191.34    500.09 o 
   7  13   1     4580.64     4367.67    382.62 o 
   9  13   1     8353.79     7437.68    585.74 o 
  11  13   1      228.28      -30.28    295.27 o 
  13  13   1     5931.66     5937.76    562.73 o 
  15  13   1    11170.44    13292.76   1208.57 o 
 -14  14   1       17.75      548.92    478.30 o 
 -12  14   1     3201.74     3880.70    509.02 o 
 -10  14   1      108.98     -121.24    508.20 o 
  -8  14   1     3304.03     3349.05    368.61 o 
  -6  14   1      440.03     -213.58    229.95 o 
  -4  14   1    15302.62    16343.45    582.39 o 
  -2  14   1     7195.89     6845.39    350.54 o 
   0  14   1    13191.36    12212.03    416.10 o 
   2  14   1     5154.25     4758.83    364.08 o 
   4  14   1       12.22      271.34    239.13 o 
   6  14   1     1293.35      912.22    336.59 o 
   8  14   1      961.46      792.77    296.14 o 
  10  14   1     3061.28     2657.70    447.48 o 
  12  14   1     9723.22    10159.54    690.55 o 
  14  14   1        3.12      413.08    409.97 o 
 -13  15   1     1280.25     1356.89    449.18 o 
 -11  15   1     3997.27     4838.25    536.60 o 
  -9  15   1    17526.84    16401.69    663.33 o 
  -7  15   1        4.26       32.24    268.17 o 
  -5  15   1    19033.72    18382.40    637.04 o 
  -3  15   1     2909.42     3250.36    340.71 o 
  -1  15   1     2265.37     2279.09    254.62 o 
   1  15   1      880.59     1094.79    275.04 o 
   3  15   1     5386.99     6008.21    430.90 o 
   5  15   1     4451.62     4765.88    393.56 o 
   7  15   1     1031.10      537.60    549.71 o 
   9  15   1     9123.63     8534.03    539.48 o 
  11  15   1       58.58      717.45    395.27 o 
  13  15   1       46.64      811.05    434.34 o 
 -12  16   1      822.17     1002.68    443.13 o 
 -10  16   1     3357.44     4086.64    451.78 o 
  -8  16   1      849.33      782.79    334.56 o 
  -6  16   1    16614.08    20585.47    722.32 o 
  -4  16   1    28960.38    32555.04   1142.33 o 
  -2  16   1     1705.49     1928.63    794.32 o 
   0  16   1     3633.97     3229.44    458.88 o 
   2  16   1     1604.40     1578.13    306.15 o 
   4  16   1     2531.93     2870.59    396.77 o 
   6  16   1     3811.44     3384.39    393.44 o 
   8  16   1     6739.70     6704.41    686.57 o 
  10  16   1     1536.88      750.85    401.59 o 
  -9  17   1      509.46     -164.59    402.09 o 
  -7  17   1    10235.75    11589.01    615.39 o 
  -5  17   1     8844.33    11469.75    605.30 o 
  -3  17   1     4954.96     4003.91    614.96 o 
  -1  17   1      818.30      767.41    398.47 o 
   1  17   1      811.33     1153.05    512.47 o 
   3  17   1     1347.70     1028.49    320.44 o 
   5  17   1    25561.06    27935.86    819.71 o 
   7  17   1    22592.34    27995.19    855.94 o 
   9  17   1     2827.74     2335.63    430.35 o 
  -6  18   1     1578.62     2129.98    516.35 o 
  -4  18   1      203.09     -388.67    388.67 o 
  -2  18   1     8731.91    10055.24    769.59 o 
   0  18   1      677.91     1359.11    480.11 o 
   2  18   1    16571.46    17463.37    917.94 o 
   4  18   1     2893.91     2392.48    551.40 o 
   6  18   1    20963.47    23890.73   1018.37 o 
  -3  19   1     1678.53     1643.09    540.31 o 
  -1  19   1    38121.38    41734.06   1322.60 o 
   1  19   1    24761.05    25999.47   1669.79 o 
   3  19   1      861.97      -38.98    469.22 o 
 -20   0   2     2868.25     2780.48    538.09 o 
 -18   0   2      282.88      204.99    452.68 o 
 -16   0   2    21775.06    21156.34   1033.47 o 
 -14   0   2       27.72       93.95    333.10 o 
 -12   0   2   145286.50   144635.25   2049.87 o 
 -10   0   2     3241.89     3220.00    384.35 o 
  -8   0   2    15836.89    13298.52    538.09 o 
  -6   0   2    25893.20    19396.87    546.63 o 
   0   0   2   919963.13  1003145.44   9343.98 o 
   4   0   2    47221.83    53327.34    524.50 o 
   6   0   2    69740.27    74419.11   3117.51 o 
   8   0   2   159241.97   164173.78   7183.08 o 
  10   0   2      524.71      979.27    201.71 o 
  12   0   2   118937.84   126226.57   2865.54 o 
  14   0   2     2391.43     2761.14    339.27 o 
  16   0   2    98462.93    98245.05   2489.73 o 
  18   0   2   122159.76   121256.41   1760.43 o 
  20   0   2     4528.96     5002.10    543.15 o 
 -21   1   2     1743.08      874.27    296.74 o 
 -19   1   2      181.97      -41.44    253.05 o 
 -17   1   2       35.22      111.30    289.15 o 
 -15   1   2      941.14      938.00    304.95 o 
 -13   1   2    94875.58    92191.43   1228.49 o 
 -11   1   2    26072.19    25065.50    631.10 o 
  -9   1   2       24.41      354.11    149.54 o 
  -7   1   2    13690.76    13170.95    355.72 o 
  -5   1   2    23769.44    26534.74    695.96 o 
  -3   1   2    28795.61    29686.56   1780.82 o 
  -1   1   2    47533.44    42347.42   1857.69 o 
   1   1   2     1188.14     1648.44    111.03 o 
   3   1   2     2970.95     3048.70    115.35 o 
   5   1   2   710348.00   732160.75  18607.94 o 
   7   1   2   120400.92   118655.98   1679.89 o 
   9   1   2    16756.75    14388.39    327.27 o 
  11   1   2    22539.62    21439.60    583.12 o 
  13   1   2    31723.00    30986.89    548.25 o 
  15   1   2     3688.51     3449.44    262.76 o 
  17   1   2    29358.60    33367.25    697.71 o 
  19   1   2     4336.69     4609.43    356.83 o 
  21   1   2     1946.72     2382.36    371.80 o 
 -20   2   2     8510.91     9639.19    468.57 o 
 -18   2   2      173.62       11.47    239.59 o 
 -16   2   2     9511.12     8891.67    576.56 o 
 -14   2   2     1670.23     1191.36    301.79 o 
 -12   2   2    82975.84    84837.49   1639.89 o 
 -10   2   2      573.11      493.59    186.06 o 
  -8   2   2    19514.50    16644.01    426.77 o 
  -6   2   2   173858.78   185754.95   4233.02 o 
  -4   2   2   114720.61   109231.64   2207.88 o 
   0   2   2     1542.18      701.08    145.20 o 
   4   2   2    14947.52    16858.94    258.52 o 
   6   2   2   214671.33   231970.55   2682.97 o 
   8   2   2     1160.02     1225.43    149.11 o 
  10   2   2    17430.42    18997.25    537.50 o 
  12   2   2    79645.48    78456.41   1356.74 o 
  14   2   2      467.35      254.24    166.78 o 
  16   2   2     8202.84     8504.37    401.16 o 
  18   2   2      628.40       52.47    226.89 o 
  20   2   2    12321.07    13683.90    629.19 o 
 -21   3   2      489.79       79.96    311.32 o 
 -19   3   2    24921.27    23222.04    720.83 o 
 -17   3   2     1059.07      556.08    448.72 o 
 -15   3   2    89827.51    90209.22   1699.59 o 
 -13   3   2       54.52      -71.18    213.42 o 
 -11   3   2       62.34      287.86    186.28 o 
  -9   3   2      430.78      606.42    165.78 o 
  -7   3   2   285686.88   284567.81   5666.22 o 
  -5   3   2   369669.13   393120.53  16749.13 o 
  -3   3   2    36303.23    36612.46   1083.86 o 
  -1   3   2    62127.09    63597.64   1890.48 o 
   1   3   2    37184.85    36863.08    934.02 o 
   3   3   2     3438.04     3849.77    200.78 o 
   5   3   2    94606.48    87121.12   2143.61 o 
   7   3   2    30890.19    33412.98    664.31 o 
   9   3   2      966.45     1329.73    165.87 o 
  11   3   2    32767.71    35127.13    793.77 o 
  13   3   2     6146.28     6238.15    315.83 o 
  15   3   2      164.35       25.79    179.64 o 
  17   3   2    13607.94    14051.90    481.96 o 
  19   3   2     2036.89     2439.64    359.71 o 
 -20   4   2     6875.81     7994.39    525.70 o 
 -18   4   2    24869.52    29462.36    791.18 o 
 -16   4   2    16506.86    16320.00    578.23 o 
 -14   4   2     9207.01    10213.21    461.69 o 
 -12   4   2    20258.55    19602.66   1302.52 o 
 -10   4   2    73234.38    70538.42   2972.31 o 
  -8   4   2     1967.68     3097.43    201.83 o 
  -6   4   2    92141.67    94707.69   5013.63 o 
  -4   4   2    67730.20    76538.12   2459.80 o 
  -2   4   2    56082.71    65247.54   1276.52 o 
   0   4   2     1952.29     3277.83    126.43 o 
   2   4   2    19895.97    14445.19    443.81 o 
   4   4   2     1088.49      893.77    170.40 o 
   6   4   2     8243.30     8059.69    363.10 o 
   8   4   2    59071.14    58186.16    858.57 o 
  10   4   2      190.00      469.15    189.09 o 
  12   4   2      104.54      371.88    190.10 o 
  14   4   2      809.00     1256.89    227.21 o 
  16   4   2     1770.84     2037.92    293.98 o 
  18   4   2     5124.47     4679.53    407.57 o 
  20   4   2     1462.41      751.97    338.83 o 
 -21   5   2    15663.79    16319.67    851.00 o 
 -19   5   2     9987.90    13070.00    785.06 o 
 -17   5   2     8872.94     9484.53    508.05 o 
 -15   5   2    76614.08    75223.90   2196.90 o 
 -13   5   2     7554.13     7152.95    403.00 o 
 -11   5   2        0.42      203.47    159.51 o 
  -9   5   2    14654.31    14407.97    369.21 o 
  -7   5   2    11148.92    11135.88    849.84 o 
  -5   5   2    12700.35    11865.21    613.64 o 
  -3   5   2   210850.64   200805.75   5408.70 o 
  -1   5   2    12911.98    12246.02    217.15 o 
   1   5   2    30595.72    29639.73    275.64 o 
   3   5   2     1265.02     1117.20     84.18 o 
   5   5   2    27459.64    33127.10    917.09 o 
   7   5   2    98730.48   101614.46   1690.86 o 
   9   5   2    12220.90    11871.19    537.74 o 
  11   5   2    31356.48    30863.74    583.12 o 
  13   5   2    13845.96    13470.75    405.43 o 
  15   5   2    44328.35    45157.87   1481.45 o 
  17   5   2       17.49     -280.76    280.76 o 
  19   5   2     2663.46     2134.53    380.31 o 
 -20   6   2    28845.46    31581.99    944.89 o 
 -18   6   2     2880.73     3570.93    506.35 o 
 -16   6   2     1466.96      815.96    257.24 o 
 -14   6   2     2958.75     3098.71    313.53 o 
 -12   6   2     9890.45    10629.13    422.98 o 
 -10   6   2      375.77      340.51    172.59 o 
  -8   6   2    15257.41    17550.37    413.01 o 
  -6   6   2    54681.95    56556.86   2059.48 o 
  -4   6   2    29033.54    27043.44    557.68 o 
  -2   6   2    74160.21    70700.96   1457.72 o 
   0   6   2     6718.78     8161.58    261.73 o 
   2   6   2    17193.29    21787.59    538.01 o 
   4   6   2    38441.38    37594.72   1222.65 o 
   6   6   2    34486.95    38844.97   1040.80 o 
   8   6   2    94869.43   104553.82   1471.14 o 
  10   6   2    31435.57    30422.66    900.07 o 
  12   6   2    60783.79    61340.56   1641.13 o 
  14   6   2     6554.08     7913.24    991.46 o 
  16   6   2    11813.94    12176.35    615.25 o 
  18   6   2     1990.12     1470.65    477.49 o 
  20   6   2     4269.47     2530.94    426.63 o 
 -19   7   2     5255.12     5085.58    554.06 o 
 -17   7   2      426.88      650.03    332.30 o 
 -15   7   2     2199.47     1881.26    356.53 o 
 -13   7   2    20509.57    20313.94   1120.06 o 
 -11   7   2      925.11     1114.61    203.41 o 
  -9   7   2   337491.28   358459.72   6825.16 o 
  -7   7   2    78517.81    80104.99   2640.67 o 
  -5   7   2     1213.56     1067.85    104.34 o 
  -3   7   2    37713.92    39023.24   1188.56 o 
   1   7   2     1583.80     1541.34    233.50 o 
   3   7   2   137690.16   135498.69   2765.00 o 
   5   7   2      104.38      183.89     96.47 o 
   7   7   2    15768.24    18580.32    769.83 o 
   9   7   2   102349.74   109775.27   2615.97 o 
  11   7   2     5913.01     5894.56    456.03 o 
  13   7   2     2993.78     2505.50    287.46 o 
  15   7   2      127.54       64.06    222.08 o 
  17   7   2     2450.90     2273.62    342.05 o 
  19   7   2     2573.70     2737.89    595.00 o 
 -18   8   2     4280.32     4519.19    589.34 o 
 -16   8   2     1358.26     1226.82    364.71 o 
 -14   8   2      681.68      483.18    286.98 o 
 -12   8   2    38141.74    41105.80    974.66 o 
 -10   8   2     1221.84     1918.77    450.25 o 
  -8   8   2     3407.52     4668.20    551.06 o 
  -6   8   2    39309.58    37077.92    922.53 o 
  -4   8   2     1003.35     1272.12    101.31 o 
  -2   8   2     6969.23     8086.29    269.26 o 
   0   8   2    39321.12    35220.71    845.00 o 
   2   8   2   213045.53   202558.77   2808.48 o 
   4   8   2   130635.31   131102.16   2860.81 o 
   6   8   2      481.34      521.79    128.83 o 
   8   8   2    91978.66    96943.51   1596.87 o 
  10   8   2      815.49      890.96    260.26 o 
  12   8   2    29354.78    31514.66   1300.02 o 
  14   8   2    19836.30    21612.25   1323.87 o 
  16   8   2     1644.16     1563.86    815.68 o 
  18   8   2     8592.26     9866.53    706.31 o 
 -19   9   2     1703.34     2103.78    479.10 o 
 -17   9   2     1193.70      933.38    381.46 o 
 -15   9   2     6831.42     7974.68   1311.06 o 
 -13   9   2      455.96      871.19    317.99 o 
 -11   9   2       43.62     -211.99    221.03 o 
  -9   9   2    34694.36    35378.26    748.67 o 
  -7   9   2    20071.53    21936.38    570.27 o 
  -5   9   2    59303.21    63224.00   1240.97 o 
  -3   9   2    36135.96    39429.37    921.72 o 
  -1   9   2    18080.69    20848.09    514.95 o 
   1   9   2        1.27      -81.91    131.18 o 
   3   9   2    46993.05    46722.82    618.08 o 
   5   9   2    39806.32    38093.70   1138.50 o 
   7   9   2      568.79      465.19    160.26 o 
   9   9   2      125.17       40.06    286.13 o 
  11   9   2     2310.95     2474.52    474.03 o 
  13   9   2    28039.19    30049.57   1785.09 o 
  17   9   2     2297.56     2952.41    479.10 o 
 -18  10   2     2241.05     1198.77    468.18 o 
 -16  10   2    15119.65    15135.45   1900.40 o 
 -14  10   2     2717.69     3110.03    428.71 o 
 -12  10   2    10521.27    12277.95   1093.26 o 
 -10  10   2       44.20      297.36    268.29 o 
  -8  10   2    21548.54    21243.35    806.98 o 
  -6  10   2    39342.82    41828.62    954.88 o 
  -4  10   2    26730.55    28831.34    550.56 o 
  -2  10   2      236.25      461.06    113.61 o 
   0  10   2     3740.66     3997.58    214.42 o 
   2  10   2   342934.31   335006.66   6532.40 o 
   4  10   2   140259.91   135966.16   1645.03 o 
   6  10   2    34015.48    30667.75   1258.69 o 
   8  10   2       62.26       86.63    204.99 o 
  10  10   2    15531.28    17340.01    668.34 o 
  12  10   2      199.67     -243.85    375.81 o 
  14  10   2    94117.15    94178.70   1686.87 o 
  16  10   2     9507.15    10471.56   1242.73 o 
  18  10   2      926.84      931.81    434.34 o 
 -17  11   2     6389.55     5056.65    594.62 o 
 -15  11   2    14799.00    17013.23   1759.47 o 
 -13  11   2      671.96      -41.41    285.95 o 
 -11  11   2    49812.81    51535.72   1990.08 o 
  -9  11   2   129974.20   133252.63   4434.39 o 
  -7  11   2      256.10      228.80    142.01 o 
  -5  11   2    10081.27    11445.48    365.08 o 
  -3  11   2    22575.89    21552.78    452.40 o 
  -1  11   2    10792.33     9641.80    330.13 o 
   1  11   2   145811.66   141552.09   1686.47 o 
   3  11   2    93867.03    98890.47   1502.24 o 
   5  11   2     3124.30     3413.30    236.18 o 
   7  11   2    50503.51    49570.33   1335.13 o 
   9  11   2    25656.08    26629.02   1135.97 o 
  11  11   2      207.17      -92.96    249.53 o 
  13  11   2       11.30     -249.14    311.80 o 
  15  11   2    11191.60    12544.13    754.28 o 
  17  11   2     2425.13     2711.71    506.35 o 
 -16  12   2     5267.53     5670.87    892.55 o 
 -14  12   2     6166.05     6201.69    790.05 o 
 -12  12   2    13997.52    14109.07    575.81 o 
 -10  12   2    78765.88    80601.20   1395.08 o 
  -8  12   2       22.66      317.33    257.49 o 
  -6  12   2     7257.63     7270.68    380.94 o 
  -4  12   2     2426.89     3368.27    248.74 o 
  -2  12   2     7711.46     8193.17    328.59 o 
   0  12   2     7986.51     7637.83    314.17 o 
   2  12   2     3270.48     3375.07    247.73 o 
   4  12   2      179.85      729.86    213.81 o 
   6  12   2    14015.93    14452.69    540.33 o 
   8  12   2    74628.67    70593.58   1180.66 o 
  10  12   2     3226.39     2904.67    317.79 o 
  12  12   2      597.39      180.64    311.75 o 
  14  12   2      203.53      181.19    332.43 o 
  16  12   2      145.60       36.79    380.63 o 
 -15  13   2     1286.36     1608.58    430.33 o 
 -13  13   2     9084.33     7731.32    644.11 o 
 -11  13   2      289.17      904.24    700.37 o 
  -9  13   2    31344.35    32335.46    895.57 o 
  -7  13   2     7691.25     7819.84    459.97 o 
  -5  13   2    55758.25    53036.11   1598.95 o 
  -3  13   2    30076.60    30386.18    569.77 o 
  -1  13   2    28016.96    29583.05    548.93 o 
   1  13   2    12997.67    14846.87    414.04 o 
   3  13   2        1.41      -43.88    199.76 o 
   5  13   2      295.70      167.96    287.21 o 
   7  13   2    28219.56    28851.89    753.88 o 
   9  13   2    20329.17    19978.76    797.14 o 
  11  13   2      355.85      628.34    478.30 o 
  13  13   2     2708.91     2887.98    449.27 o 
  15  13   2     1797.45     2600.99    476.70 o 
 -14  14   2      986.75      826.00    404.10 o 
 -12  14   2        1.07      339.94    371.38 o 
 -10  14   2       21.52     -337.33    337.33 o 
  -8  14   2     6540.80     5973.32    615.30 o 
  -6  14   2     7297.04     7167.22    475.39 o 
  -4  14   2    18072.89    17179.89    592.90 o 
  -2  14   2     3942.81     3463.58    282.64 o 
   0  14   2     9206.23    10609.26    488.30 o 
   2  14   2     3891.80     4299.32    488.46 o 
   4  14   2    17835.06    18401.34    671.50 o 
   6  14   2       26.44     -194.67    241.14 o 
   8  14   2     2590.65     2975.50    361.77 o 
  10  14   2     2554.61     2508.31    431.03 o 
  12  14   2     2708.31     2448.44    451.03 o 
  14  14   2       18.73      174.97    410.55 o 
 -13  15   2       60.74      217.03    361.19 o 
 -11  15   2    10448.31    12850.36    751.02 o 
  -9  15   2      732.38     1132.97    322.19 o 
  -7  15   2     8824.81     8756.79    518.89 o 
  -5  15   2     6141.11     8043.35    584.38 o 
  -3  15   2      196.10     -229.51    229.51 o 
  -1  15   2    13977.02    14586.91    613.71 o 
   1  15   2    17533.99    17502.16    599.72 o 
   3  15   2     4824.47     4395.18    374.33 o 
   5  15   2      384.08     1121.45    288.73 o 
   7  15   2     2490.74     1863.33    501.60 o 
   9  15   2     4157.23     4058.08    491.52 o 
  11  15   2    15108.87    14352.29    799.39 o 
  13  15   2     5231.30     5159.74    621.28 o 
 -12  16   2       49.25     -254.53    359.96 o 
 -10  16   2       75.30      -24.36    310.09 o 
  -8  16   2     3582.32     2867.24    502.68 o 
  -6  16   2    47456.90    51182.11   1261.37 o 
  -4  16   2     2435.65     3160.47    374.92 o 
  -2  16   2    12260.53    11451.52    706.31 o 
   0  16   2     1517.89     1339.36    300.08 o 
   2  16   2     6017.74     6157.73    616.12 o 
   4  16   2     2068.88     1557.71    328.55 o 
   6  16   2     4458.79     5019.50    438.52 o 
   8  16   2      518.44      773.29    439.95 o 
  10  16   2     3307.84     2342.02    486.15 o 
  -9  17   2       68.51     -311.32    311.32 o 
  -7  17   2      263.90      382.18    313.14 o 
  -5  17   2    20162.22    19361.59    905.86 o 
  -3  17   2        1.31     -362.22    362.22 o 
  -1  17   2     5373.82     4652.97    534.47 o 
   1  17   2      397.30     -290.25    344.09 o 
   3  17   2      816.73      639.01    300.72 o 
   5  17   2    18174.37    21021.63    750.48 o 
   7  17   2    47960.25    52802.98   2012.73 o 
   9  17   2      199.30     -276.22    346.07 o 
  -6  18   2        2.63     -241.41    405.91 o 
  -4  18   2      537.96     -222.44    415.54 o 
  -2  18   2     2055.26     1433.09    483.05 o 
   0  18   2     3747.57     2809.93    527.19 o 
   2  18   2     1669.87     1301.72    619.23 o 
   4  18   2      354.12     -361.63    423.45 o 
   6  18   2     6071.82     7130.07    609.57 o 
  -3  19   2     7785.79     7330.48    703.58 o 
  -1  19   2    13844.53    17146.36    966.09 o 
   1  19   2      322.63       72.68    708.91 o 
   3  19   2      156.21     -399.80    399.80 o 
 -21   1   3      661.31      954.31    317.40 o 
 -19   1   3       81.49     -239.34    239.34 o 
 -17   1   3    19535.37    17921.52    721.55 o 
 -15   1   3    44315.55    43109.60    950.51 o 
 -13   1   3      112.86      279.75    244.54 o 
 -11   1   3       25.55     -226.34    226.34 o 
  -9   1   3    49424.78    50538.33    772.97 o 
  -7   1   3      673.14      563.33    123.70 o 
  -5   1   3    30295.03    36285.28    391.07 o 
   5   1   3   117127.79   121365.29   1838.11 o 
   7   1   3     9443.93    11312.33    260.02 o 
   9   1   3   137649.95   137312.56   1607.96 o 
  11   1   3     3061.93     3056.06    218.95 o 
  13   1   3    43960.70    45355.51    649.91 o 
  15   1   3        5.70     -163.73    163.73 o 
  17   1   3    93813.78    96345.05   1088.22 o 
  19   1   3     3971.28     4094.53    389.61 o 
 -20   2   3       78.52     -266.04    266.04 o 
 -18   2   3     8108.61     8479.09    482.63 o 
 -16   2   3     4758.28     4274.23    443.62 o 
 -14   2   3    12051.45    12573.24    939.52 o 
 -12   2   3    32639.07    32544.77    888.28 o 
 -10   2   3   122386.17   125861.98   3365.20 o 
  -8   2   3     5141.43     5146.18    224.21 o 
  -6   2   3   169098.38   164648.95   2031.72 o 
  -4   2   3    97348.63   105700.41   3074.80 o 
  -2   2   3    34865.24    36328.98   1080.45 o 
   0   2   3     1704.67     1309.88     72.43 o 
   2   2   3      716.84      883.33     92.30 o 
   4   2   3   549618.38   562796.13   7113.48 o 
   6   2   3   521843.78   542262.50   5254.21 o 
   8   2   3    55089.04    57405.42    992.41 o 
  10   2   3     5254.68     5222.47    263.00 o 
  12   2   3       24.80       55.07    261.22 o 
  14   2   3    10327.41    10478.92    389.36 o 
  16   2   3    27679.75    27935.86    613.32 o 
  18   2   3     2074.41     1646.66    310.97 o 
  20   2   3      773.84     1346.95    340.26 o 
 -21   3   3      930.64      879.08    303.08 o 
 -19   3   3      951.58     2086.20    347.83 o 
 -17   3   3     8719.51     8161.21    492.26 o 
 -15   3   3     4824.97     5729.76   1114.62 o 
 -13   3   3       81.69      300.80    234.61 o 
 -11   3   3        8.60       51.54    172.35 o 
  -9   3   3    13632.15    11354.19    329.06 o 
  -7   3   3    41051.50    32137.89    860.17 o 
  -5   3   3    22376.87    20053.18    743.08 o 
   3   3   3   135897.64   147117.25   3316.49 o 
   5   3   3   141506.28   137568.70   1400.46 o 
   7   3   3     1448.79     2039.04    136.35 o 
   9   3   3    35245.20    37572.05    801.32 o 
  11   3   3    97579.30    99441.95    857.46 o 
  13   3   3     4533.17     4739.14    274.83 o 
  15   3   3     5073.58     5331.59    320.01 o 
  17   3   3     3912.37     3994.58    367.14 o 
  19   3   3     9058.54     9471.74    545.62 o 
 -20   4   3    18665.92    19188.75    881.52 o 
 -18   4   3    89939.40    86571.68   2151.82 o 
 -16   4   3    44908.50    47581.90   1660.70 o 
 -14   4   3    88456.02    87010.92   3378.01 o 
 -12   4   3     4064.24     4296.18    371.10 o 
 -10   4   3    70858.75    75788.89   1957.96 o 
  -8   4   3    14612.92    13173.68   1678.33 o 
  -6   4   3    83931.27    77292.90   2233.50 o 
  -4   4   3    95760.70    95459.20   2542.04 o 
  -2   4   3    30645.62    29808.41    556.87 o 
   0   4   3   626066.63   613828.00  18577.29 o 
   2   4   3   124664.33   129340.34   3512.85 o 
   4   4   3    10566.71     9354.59    161.63 o 
   6   4   3    71256.63    72014.91    763.25 o 
   8   4   3      313.16      539.01    111.41 o 
  10   4   3   117914.40   118062.06   1831.95 o 
  12   4   3    36804.41    36774.01    574.51 o 
  14   4   3   136604.56   140296.84   2728.19 o 
  16   4   3     7778.57     8228.55    467.82 o 
  18   4   3     2303.88     2448.67    344.58 o 
  20   4   3     1741.01     1339.79    354.50 o 
 -21   5   3     6351.85     7202.38    669.65 o 
 -19   5   3    24746.55    26610.27    990.42 o 
 -17   5   3    23136.10    23157.78    678.53 o 
 -15   5   3    59837.61    63012.16   2336.25 o 
 -13   5   3    30012.40    30610.06    791.29 o 
 -11   5   3     7192.87     6896.00    629.34 o 
  -9   5   3     6988.84     7689.92    302.36 o 
  -7   5   3    15801.24    18291.83    525.28 o 
  -5   5   3    10964.48     9419.75    271.37 o 
  -3   5   3   430817.81   411507.44   8076.98 o 
  -1   5   3   373172.03   343737.78   7432.42 o 
   1   5   3    30732.17    34994.95    881.64 o 
   3   5   3     6553.19     8263.41    228.07 o 
   5   5   3     6538.30     6351.43    188.22 o 
   7   5   3    15128.23    15239.42    287.57 o 
   9   5   3    35836.99    36096.85    574.49 o 
  11   5   3     9282.95     9804.15    346.37 o 
  13   5   3     4454.99     4509.88    334.63 o 
  15   5   3    11431.06    11283.58    528.10 o 
  17   5   3     1216.89      282.58    278.13 o 
  19   5   3     5215.24     4944.38    443.43 o 
 -20   6   3     6730.32     7697.36   1080.45 o 
 -18   6   3    23373.70    24068.68    921.01 o 
 -16   6   3       16.94     -126.82    233.22 o 
 -14   6   3     6515.62     8254.48    858.49 o 
 -12   6   3    51600.32    53235.50   1317.00 o 
 -10   6   3    61667.63    59542.99   1247.48 o 
  -8   6   3   108400.73   108902.95   5901.91 o 
  -6   6   3    31570.06    32156.69   1107.38 o 
  -4   6   3   265728.06   262736.44   7696.54 o 
  -2   6   3    18141.65    17477.41    243.09 o 
   0   6   3   183780.89   179244.95   5319.52 o 
   2   6   3    21704.56    27443.37    416.88 o 
   4   6   3    51944.44    56492.32   1453.48 o 
   6   6   3      215.52      203.46     68.18 o 
   8   6   3   201657.42   213575.20   3774.84 o 
  10   6   3    39264.06    41534.43    723.95 o 
  12   6   3    20586.24    21480.47    567.82 o 
  14   6   3    86549.74    86713.35   2302.12 o 
  16   6   3     2737.22     3343.90    361.19 o 
  18   6   3      464.76      126.74    274.99 o 
 -19   7   3      104.87      264.92    352.51 o 
 -17   7   3    11280.42     8949.38    627.32 o 
 -15   7   3     2846.62     2935.74    305.65 o 
 -13   7   3    31808.92    33073.05   1284.58 o 
 -11   7   3    29305.71    28215.04    539.97 o 
  -9   7   3    34485.34    38880.25   1447.72 o 
  -7   7   3    17133.50    18250.17    455.50 o 
  -5   7   3    49128.40    55232.29   1888.13 o 
  -3   7   3     1955.89     3019.96    123.07 o 
  -1   7   3    58212.02    59026.14   1236.60 o 
   1   7   3   204293.39   206029.17   4111.65 o 
   3   7   3    56445.59    59055.59   1262.14 o 
   5   7   3     1963.91     2140.39    154.94 o 
   7   7   3    69691.77    69936.95   1074.24 o 
   9   7   3   167543.88   171379.39   2892.16 o 
  11   7   3      149.61      123.41    173.55 o 
  13   7   3       78.50       96.90    285.17 o 
  15   7   3     2282.12     2184.97    458.63 o 
  17   7   3     8836.43     8943.37    520.36 o 
  19   7   3       55.46     -391.37    407.63 o 
 -18   8   3      551.00      179.36    344.70 o 
 -16   8   3      124.66      -38.52    296.81 o 
 -14   8   3     1669.08     1118.41    251.01 o 
 -12   8   3      981.76      827.85    190.89 o 
 -10   8   3    34909.68    36823.80   1025.99 o 
  -8   8   3    54434.49    56817.37   2117.96 o 
  -6   8   3    17631.59    16316.03    376.06 o 
  -4   8   3    17073.39    19368.01    553.37 o 
  -2   8   3     2591.84     2553.06    138.70 o 
   0   8   3    38908.30    40097.35   1064.54 o 
   2   8   3    93858.38    80905.43   1640.35 o 
   4   8   3    27043.47    26166.74    921.91 o 
   6   8   3     1192.23     1341.91    205.27 o 
   8   8   3   108554.76   117057.38   3084.49 o 
  10   8   3    29781.06    30882.41    808.76 o 
  12   8   3    20351.26    21468.21    841.30 o 
  14   8   3    26653.34    25859.15   1511.78 o 
  16   8   3     2955.86     2787.35    463.14 o 
  18   8   3     4289.53     3691.10    527.78 o 
 -19   9   3       44.24     -469.76    469.76 o 
 -17   9   3     2433.26     1492.49    516.74 o 
 -15   9   3     5629.42     6188.03    543.15 o 
 -13   9   3    30066.61    31087.78    879.53 o 
 -11   9   3    17306.60    18373.34    532.44 o 
  -9   9   3     5147.84     6255.07    335.30 o 
  -7   9   3    16587.04    17771.63    460.61 o 
  -5   9   3    38339.27    38625.18   1017.93 o 
  -3   9   3    34855.24    34846.00    670.99 o 
  -1   9   3   107969.38   101720.46   1375.55 o 
   1   9   3    21842.71    19035.64    775.28 o 
   3   9   3   101406.42    94468.20   1178.49 o 
   5   9   3    18616.19    19642.25    876.09 o 
   7   9   3    22876.51    24780.25    667.55 o 
   9   9   3       48.21      180.88    210.14 o 
  11   9   3    16081.46    15745.74    662.29 o 
  13   9   3    27871.75    28475.67    902.52 o 
  15   9   3    26384.82    27071.76    941.93 o 
  17   9   3     2473.10     3046.41    487.41 o 
 -18  10   3     1707.15      743.40    476.09 o 
 -16  10   3     1061.17     1230.72    381.71 o 
 -14  10   3       41.52      217.03    293.20 o 
 -12  10   3     3760.76     4204.17    426.50 o 
 -10  10   3    75261.70    79689.13   1860.04 o 
  -8  10   3     5170.80     5295.45    254.08 o 
  -6  10   3     3632.68     3574.29    198.69 o 
  -4  10   3     3465.60     4387.10    224.27 o 
  -2  10   3      290.68      469.19    111.15 o 
   0  10   3     4466.37     3858.70    289.73 o 
   2  10   3    13185.31    13495.37    631.06 o 
   4  10   3    47445.12    48600.87    941.04 o 
   6  10   3     1440.40     1590.52    198.01 o 
   8  10   3     7657.04     8668.05    708.91 o 
  10  10   3      429.00      294.06    266.48 o 
  12  10   3     4140.19     4599.06    456.03 o 
  14  10   3     4223.12     4765.94    794.32 o 
  16  10   3      396.48      963.36    398.06 o 
 -17  11   3      658.43      251.32    597.88 o 
 -15  11   3     1625.88     1622.07    396.06 o 
 -13  11   3      962.50     1184.46    344.06 o 
 -11  11   3    32715.52    33193.31   1864.78 o 
  -9  11   3     5923.47     7525.76    384.25 o 
  -7  11   3    10102.77     9694.76    368.39 o 
  -5  11   3       28.72      133.21    148.56 o 
  -3  11   3    22447.55    24545.58    502.53 o 
  -1  11   3    48567.36    47707.77    859.66 o 
   1  11   3    13254.79    14578.87    530.48 o 
   3  11   3    11913.66    13546.87    333.95 o 
   5  11   3      657.06      786.35    205.88 o 
   7  11   3    22040.36    22221.06    512.99 o 
   9  11   3     2072.83     2068.26    334.19 o 
  11  11   3    10735.13    10176.28    589.73 o 
  13  11   3     1176.63      815.06    391.42 o 
  15  11   3     2034.34     1865.48    456.95 o 
  17  11   3        0.65      418.38    392.79 o 
 -16  12   3      412.95      146.40    422.79 o 
 -14  12   3     6316.06     5308.22    644.85 o 
 -12  12   3    12124.97    13027.60    709.16 o 
 -10  12   3    57617.31    59743.02   1832.47 o 
  -8  12   3    52625.73    52163.41   1514.56 o 
  -6  12   3    17371.98    17611.51    660.78 o 
  -4  12   3    71887.63    70649.43   1340.06 o 
  -2  12   3      136.36      669.45    282.02 o 
   0  12   3     1669.99     1777.77    191.56 o 
   2  12   3    10341.46     9886.14    429.36 o 
   4  12   3     9517.42     9727.71    442.80 o 
   6  12   3     1865.47     2013.39    271.22 o 
   8  12   3    58555.36    61676.83    962.14 o 
  10  12   3     4297.86     4545.29    366.51 o 
  12  12   3     2917.73     2880.92    410.41 o 
  14  12   3     5459.15     5619.28    550.61 o 
  16  12   3     1337.15     1049.27    415.82 o 
 -15  13   3      561.52      616.20    387.87 o 
 -13  13   3       51.40     1271.27    572.25 o 
 -11  13   3    28283.29    28832.21   1234.19 o 
  -9  13   3      140.74      314.78    426.50 o 
  -7  13   3      648.54      376.01    255.19 o 
  -5  13   3    35855.57    37026.26    827.21 o 
  -3  13   3    17986.69    18976.89    537.50 o 
  -1  13   3    18300.37    17898.67    456.01 o 
   1  13   3     2532.40     2240.97    276.48 o 
   3  13   3    19980.41    21039.53    721.36 o 
   5  13   3     2449.31     2042.26    309.96 o 
   7  13   3    37030.52    36572.19    835.80 o 
   9  13   3      419.17      790.39    336.41 o 
  11  13   3     1782.16     1647.78    297.83 o 
  13  13   3      199.26       91.18    330.28 o 
  15  13   3      766.90      448.74    389.09 o 
 -14  14   3        8.01     -333.20    333.20 o 
 -12  14   3    21475.90    22680.62    901.07 o 
 -10  14   3      894.46      739.06    316.77 o 
  -8  14   3        1.05      -43.09    250.72 o 
  -6  14   3     2388.62     2742.20    331.43 o 
  -4  14   3    61066.73    61817.65   1271.02 o 
  -2  14   3     1542.84     1895.75    251.00 o 
   0  14   3    71141.95    71896.44   1030.74 o 
   2  14   3     2912.76     3115.89    625.71 o 
   4  14   3       91.05     -175.79    302.82 o 
   6  14   3       59.92      259.75    263.55 o 
   8  14   3     8786.24     9226.94    530.90 o 
  10  14   3     2155.24     2398.00    431.54 o 
  12  14   3     1693.68     2750.94    482.71 o 
  14  14   3     7907.49     7910.68   1067.64 o 
 -13  15   3     3641.91     4682.24    556.67 o 
 -11  15   3     1811.15     2035.67    444.97 o 
  -9  15   3     6526.01     6593.52    587.89 o 
  -7  15   3     3736.19     3525.98    377.17 o 
  -5  15   3    51959.07    50092.60   1125.60 o 
  -3  15   3     7666.08     7592.01    493.12 o 
  -1  15   3    26688.12    29272.98    729.58 o 
   1  15   3    34278.21    36370.52    803.79 o 
   3  15   3        1.11      -35.83    230.82 o 
   5  15   3     1007.17     1363.17    313.25 o 
   7  15   3     3121.44     2749.18    369.99 o 
   9  15   3    14510.15    14685.78   1046.29 o 
  11  15   3     3332.46     3655.88    530.55 o 
 -12  16   3      465.59      752.12    409.72 o 
 -10  16   3      387.14      436.46    332.64 o 
  -8  16   3     5859.94     4713.74    445.40 o 
  -6  16   3    49032.79    53049.12   2087.59 o 
  -4  16   3    17045.78    16684.33    827.34 o 
  -2  16   3     1540.68      567.98    380.49 o 
   0  16   3     1547.09     1660.16    318.83 o 
   2  16   3     2181.78     2796.88    350.74 o 
   4  16   3     2542.15     2806.20    361.35 o 
   6  16   3     6030.84     6293.42    527.12 o 
   8  16   3     4709.96     5165.87    666.00 o 
  10  16   3     7023.53     8573.27    723.53 o 
  -9  17   3        1.45      213.90    397.53 o 
  -7  17   3     1061.45     1235.29    353.26 o 
  -5  17   3     1722.81     2548.78    674.75 o 
  -3  17   3     3010.22     2278.43    489.09 o 
  -1  17   3      234.52      -19.33    353.88 o 
   1  17   3      633.56      644.52    293.57 o 
   3  17   3     1487.39     1246.79    331.43 o 
   5  17   3     3162.94     3715.75    434.46 o 
   7  17   3     2169.09     4572.41    642.88 o 
   9  17   3     1089.23       59.53    395.19 o 
  -6  18   3     2054.10     1369.03    473.38 o 
  -4  18   3      875.43      467.84    427.66 o 
  -2  18   3     6713.34     6133.53    636.63 o 
   0  18   3     3257.53     3163.38    536.60 o 
   2  18   3      351.91      -60.04    461.22 o 
   4  18   3     3120.81     3492.93    446.83 o 
   6  18   3    14307.00    15833.31    721.60 o 
  -3  19   3      101.17     -171.52    443.62 o 
  -1  19   3     5490.54     4364.61    628.11 o 
   1  19   3       22.62     -625.01   1114.62 o 
 -22   0   4    19702.10    22994.34   1729.58 o 
 -20   0   4     6327.04     5825.04    811.41 o 
 -18   0   4     3735.24     3741.01    632.04 o 
 -16   0   4      172.82      -25.62    401.43 o 
 -14   0   4     1272.59     2075.49    427.06 o 
 -12   0   4      337.86      392.89    298.94 o 
 -10   0   4    59031.31    56550.72   1195.76 o 
  -8   0   4   246880.84   241371.92   2152.36 o 
  -6   0   4   250267.70   228141.72   1844.88 o 
  -4   0   4   401937.22   406335.13   9455.02 o 
   2   0   4   150316.97   137652.09   2032.78 o 
   4   0   4      783.68      678.54    108.21 o 
   6   0   4       76.33      397.61    112.86 o 
   8   0   4    42509.95    47211.73   1170.13 o 
  10   0   4    67158.78    68869.01    958.85 o 
  12   0   4    76385.81    77489.35   1123.63 o 
  14   0   4    20875.69    19821.21    682.46 o 
  16   0   4    29420.48    30595.95    920.29 o 
  18   0   4    20587.45    19890.26    830.02 o 
  20   0   4     5550.44     5141.75    777.24 o 
 -21   1   4    15573.34    14957.35    827.85 o 
 -19   1   4      467.43      220.62    338.05 o 
 -17   1   4     6070.26     6236.82    510.31 o 
 -15   1   4     6496.57     7901.06    512.93 o 
 -13   1   4    26295.10    25606.73   1050.56 o 
 -11   1   4     4061.98     4317.67    943.79 o 
  -9   1   4    38574.94    36930.60    655.10 o 
  -7   1   4     4445.39     4401.86    194.63 o 
  -5   1   4       62.67      277.59    123.85 o 
  -3   1   4    36388.47    39258.77    383.12 o 
  -1   1   4    30334.57    30479.52   1806.45 o 
   1   1   4    31570.34    32192.22    303.67 o 
   3   1   4   238432.73   246049.28   2288.08 o 
   5   1   4   261591.80   261296.22   3649.10 o 
   7   1   4    11759.54    11762.39    341.12 o 
   9   1   4    20746.71    21289.88    386.31 o 
  11   1   4      889.45      660.83    163.74 o 
  13   1   4      331.69      183.97    158.55 o 
  15   1   4     2425.90     1904.67    234.36 o 
  17   1   4     5866.23     6382.09    796.39 o 
  19   1   4      521.69      558.93    286.62 o 
 -20   2   4       36.51     -155.08    272.01 o 
 -18   2   4        1.97     -173.61    294.27 o 
 -16   2   4       69.91     -367.27    367.27 o 
 -14   2   4     1409.62     1281.97    289.71 o 
 -12   2   4     2380.59     2369.91    298.54 o 
 -10   2   4     6156.39     7473.69    425.75 o 
  -8   2   4    19766.12    17747.99    357.90 o 
  -4   2   4   289751.31   268821.44  10314.11 o 
  -2   2   4   149964.67   140863.41   4842.44 o 
   2   2   4     7272.02     5292.39    251.96 o 
   4   2   4   236564.78   254592.09   3656.50 o 
   6   2   4    85694.22    92638.09    603.31 o 
   8   2   4    17663.89    19035.88    351.51 o 
  10   2   4    44208.22    45807.03    567.35 o 
  12   2   4      798.05      775.11    174.18 o 
  14   2   4    31378.92    31894.37    586.92 o 
  16   2   4      777.61      600.01    225.49 o 
  18   2   4      155.01     -227.26    240.23 o 
  20   2   4      213.81      398.98    311.06 o 
 -21   3   4     5004.05     5057.19    475.31 o 
 -19   3   4    20591.94    18600.27    661.82 o 
 -17   3   4       53.42     -286.45    286.45 o 
 -15   3   4    56320.29    57469.96   1200.03 o 
 -13   3   4    13510.65    13030.62    606.42 o 
 -11   3   4    62426.43    65311.11   1648.44 o 
  -9   3   4    63610.92    63031.88   2097.35 o 
  -7   3   4   238375.09   226678.64   6495.51 o 
  -5   3   4    97466.01    93368.16   4343.17 o 
  -3   3   4     8595.04     8759.06    250.30 o 
  -1   3   4   247927.28   235231.33   6335.38 o 
   1   3   4   958350.63   941547.00  47432.10 o 
   3   3   4   400414.78   418951.38   6982.35 o 
   5   3   4   141803.23   146314.38   1124.32 o 
   7   3   4    50997.16    53354.84    706.40 o 
   9   3   4    48662.50    47898.37    547.30 o 
  11   3   4   331585.28   346443.81   2135.48 o 
  13   3   4       73.99      434.09    161.14 o 
  15   3   4      714.44      625.20    207.16 o 
  17   3   4     9929.86    10097.59    630.59 o 
  19   3   4     9268.67     8651.07    537.32 o 
 -20   4   4     5274.86     5119.15    458.39 o 
 -18   4   4    26834.94    27267.87    764.21 o 
 -16   4   4    41628.90    42517.14   2365.89 o 
 -14   4   4    12477.95    12957.01    613.81 o 
 -12   4   4    16794.75    17897.39    815.68 o 
 -10   4   4       24.33      135.17    211.73 o 
  -8   4   4     8723.61     7621.41    359.01 o 
  -6   4   4    24310.27    22449.02   1021.99 o 
  -4   4   4   135623.28   141809.22   4344.40 o 
  -2   4   4   393176.50   400234.66   5628.85 o 
   0   4   4   537920.56   563575.69  20951.88 o 
   2   4   4   357389.31   386471.22  11640.76 o 
   4   4   4     3880.13     4259.70    139.98 o 
   6   4   4   127442.98   136534.89    850.89 o 
   8   4   4     2382.84     2391.68    183.74 o 
  10   4   4   116826.42   122980.60   1135.41 o 
  12   4   4    32089.66    32764.71    546.68 o 
  14   4   4    10961.95    11762.82    518.48 o 
  16   4   4     4741.49     4205.72    496.06 o 
  18   4   4      218.65       92.60    301.65 o 
  20   4   4      145.79      373.61    309.68 o 
 -21   5   4    13616.90    11963.75    793.35 o 
 -19   5   4    31380.95    33661.96   1433.71 o 
 -17   5   4        1.03      660.54    329.54 o 
 -15   5   4    65606.01    67549.76   2024.24 o 
 -13   5   4    91510.22    88696.10   3002.20 o 
 -11   5   4    45958.79    49995.17   1528.94 o 
  -9   5   4     2360.32     2451.81    431.33 o 
  -7   5   4    34943.53    36061.51    623.32 o 
  -5   5   4    14525.25    12720.27    358.75 o 
  -3   5   4    57170.02    47592.41    744.06 o 
  -1   5   4   306053.78   286520.66   6858.56 o 
   1   5   4    39906.94    40371.58    764.20 o 
   3   5   4   188841.98   186436.19   7615.62 o 
   5   5   4     4129.91     3595.34    147.25 o 
   7   5   4    15269.96    14760.09    284.24 o 
   9   5   4      970.10      994.38    176.29 o 
  11   5   4   100832.90   103406.70   1130.65 o 
  13   5   4    64515.49    67787.34   1456.34 o 
  15   5   4    16187.91    18401.83    715.68 o 
  17   5   4    29123.92    29599.62    890.91 o 
  19   5   4      295.91     -273.35    273.35 o 
 -20   6   4     3200.93     1760.12    473.84 o 
 -18   6   4     1370.06     2322.20    347.71 o 
 -16   6   4      554.26      793.96    364.47 o 
 -14   6   4    80014.42    84259.56   2079.94 o 
 -12   6   4    33029.46    35975.52   1451.41 o 
 -10   6   4      140.39      473.20    231.05 o 
  -8   6   4       92.36      406.47    307.48 o 
  -6   6   4     1378.76     1283.75    152.37 o 
  -4   6   4    67583.70    57834.45   1318.15 o 
  -2   6   4   211086.86   202561.97   3284.32 o 
   0   6   4    20497.41    21815.90    610.88 o 
   2   6   4    48880.80    48029.15   1507.72 o 
   4   6   4    51141.32    56424.96   1987.96 o 
   6   6   4     7760.59     9885.92    224.04 o 
   8   6   4    34417.29    37971.21    470.88 o 
  10   6   4     8115.21     7701.12    305.52 o 
  12   6   4      171.32      188.03    192.85 o 
  14   6   4    40271.05    41223.88    925.00 o 
  16   6   4    10940.41    10222.02    526.52 o 
  18   6   4     2315.09     1947.93    351.51 o 
 -19   7   4       20.26      -74.12    340.66 o 
 -17   7   4      810.97      795.80    347.80 o 
 -15   7   4      537.22      241.37    221.68 o 
 -13   7   4    46619.25    49637.47   1359.56 o 
 -11   7   4      668.46      460.37    195.25 o 
  -9   7   4    23516.27    24347.56   1281.17 o 
  -7   7   4    27079.57    27668.79   1080.10 o 
  -5   7   4    16149.67    14504.58    386.43 o 
  -3   7   4    61919.27    63182.55   1581.99 o 
  -1   7   4     2499.43     2401.69    121.72 o 
   1   7   4    12841.32    13357.12    527.96 o 
   3   7   4     6661.63     7481.98    262.22 o 
   5   7   4    63160.08    69588.99   2385.99 o 
   7   7   4    81005.30    79992.30   2092.07 o 
   9   7   4   176606.31   179815.36   1305.94 o 
  11   7   4     2438.12     2383.04    250.33 o 
  13   7   4     1401.60     1148.35    251.01 o 
  15   7   4        1.17     -189.07    221.66 o 
  17   7   4     7588.68     8925.09    530.23 o 
  19   7   4     8831.86     7937.19    704.69 o 
 -20   8   4      327.85      426.12    412.09 o 
 -18   8   4     7219.04     7901.05    624.01 o 
 -16   8   4    16508.60    16184.82    960.88 o 
 -14   8   4      210.29      -27.88    175.59 o 
 -12   8   4      572.65      186.71    181.31 o 
 -10   8   4     3846.76     4500.15    335.96 o 
  -8   8   4    30947.79    32257.28    856.80 o 
  -6   8   4     2993.11     3096.03    174.47 o 
  -4   8   4    16945.69    17694.05    492.11 o 
  -2   8   4    36210.05    38159.88    502.89 o 
   0   8   4    98249.89    93071.35   2026.69 o 
   2   8   4    77607.69    78976.47    807.67 o 
   4   8   4       26.67      280.30     93.38 o 
   6   8   4     4055.69     3922.28    293.41 o 
   8   8   4     2814.33     2209.66    237.19 o 
  10   8   4     2658.98     2950.23    346.40 o 
  12   8   4     3144.85     2755.10    377.52 o 
  14   8   4     3589.92     4506.56    470.96 o 
  16   8   4      644.19      346.56    525.28 o 
  18   8   4      615.91      678.56    418.60 o 
 -19   9   4       62.77     -318.09    409.49 o 
 -17   9   4      759.13      882.77    360.05 o 
 -15   9   4      136.04      330.42    296.81 o 
 -13   9   4     2179.73     2723.24    254.17 o 
 -11   9   4     7414.71     7961.08    523.60 o 
  -9   9   4     6224.33     5933.08    266.34 o 
  -7   9   4      204.20      289.49    180.98 o 
  -5   9   4     3532.50     3482.47    180.46 o 
  -3   9   4    11052.29    11133.99    219.44 o 
  -1   9   4     4141.70     4377.67    199.48 o 
   1   9   4     3670.31     3460.32    255.50 o 
   3   9   4       77.34      563.26    196.40 o 
   5   9   4      669.97      455.48    157.96 o 
   7   9   4    11949.39    12316.93    526.45 o 
   9   9   4     4374.42     4171.19    372.12 o 
  11   9   4       17.55      125.76    258.53 o 
  13   9   4    10267.89    10071.96    645.89 o 
  15   9   4      300.81      528.14    418.51 o 
  17   9   4      266.86      280.51    381.76 o 
 -18  10   4     4529.94     2777.90    560.11 o 
 -16  10   4      241.42      245.52    324.18 o 
 -14  10   4    22205.83    23667.96    820.66 o 
 -12  10   4     8571.90     9573.86    569.90 o 
 -10  10   4       30.71      446.38    196.02 o 
  -8  10   4     1583.98     1439.14    171.68 o 
  -6  10   4      145.14      133.46    204.45 o 
  -4  10   4    19994.83    19485.19    621.50 o 
  -2  10   4    82641.24    86265.47   1296.60 o 
   0  10   4     5461.92     5733.66    340.53 o 
   2  10   4    29076.15    29248.32    897.46 o 
   4  10   4    14011.78    15006.48    422.85 o 
   6  10   4    55020.00    51008.26   1434.98 o 
   8  10   4     9852.52    11420.82    542.36 o 
  10  10   4    16225.72    17391.85    674.40 o 
  12  10   4      290.68     -237.73    286.89 o 
  14  10   4     1549.82      730.97    403.43 o 
  16  10   4     2420.25     2326.05    470.04 o 
 -17  11   4       38.08     -336.41    336.41 o 
 -15  11   4       22.43      193.76    317.99 o 
 -13  11   4    19932.23    19606.67    756.38 o 
 -11  11   4     6643.83     6886.90    413.91 o 
  -9  11   4    14578.38    14378.15    882.64 o 
  -7  11   4    53115.96    55156.75   1086.10 o 
  -5  11   4    11306.89    10476.04    355.24 o 
  -3  11   4     9341.18    11478.76    359.09 o 
  -1  11   4     5450.14     5388.83    283.42 o 
   1  11   4   135835.41   131184.59   2848.84 o 
   3  11   4    40675.60    43132.13    906.11 o 
   5  11   4     4021.47     4245.03    275.13 o 
   7  11   4    17321.83    18488.25    492.53 o 
   9  11   4    15552.00    15459.47    647.78 o 
  11  11   4     7879.48     9772.27    580.91 o 
  13  11   4      826.12       43.96    346.40 o 
  15  11   4     4251.64     4663.06    545.35 o 
 -16  12   4      386.66      252.00    358.32 o 
 -14  12   4      229.14     -196.97    332.30 o 
 -12  12   4    28699.55    28249.28    931.91 o 
 -10  12   4    31345.62    31906.37    766.62 o 
  -8  12   4      904.45      777.51    223.17 o 
  -6  12   4     8714.10     8430.11    474.63 o 
  -4  12   4      482.01      997.25    188.51 o 
  -2  12   4    22170.62    22546.93    732.29 o 
   0  12   4     3047.00     3185.57    226.10 o 
   2  12   4     5396.49     6141.44    376.74 o 
   4  12   4     2895.79     3183.64    244.61 o 
   6  12   4   118974.84   115023.84   1746.88 o 
   8  12   4    43939.89    46789.23    865.73 o 
  10  12   4     4051.22     4134.76    434.10 o 
  12  12   4      581.61      461.37    328.35 o 
  14  12   4     1704.70     2829.75    466.91 o 
 -15  13   4       20.94     -226.34    353.88 o 
 -13  13   4    58041.08    57623.19   1318.79 o 
 -11  13   4    16140.67    18188.95    805.85 o 
  -9  13   4     2262.99     2012.34    328.55 o 
  -7  13   4      109.82     -123.54    197.51 o 
  -5  13   4   106169.82   107941.76   1913.31 o 
  -3  13   4    73135.29    75177.32   2010.70 o 
  -1  13   4    29292.57    29383.43    546.08 o 
   1  13   4    11296.00    11061.01    473.47 o 
   3  13   4     4500.30     4575.64    567.15 o 
   5  13   4    15829.40    16463.70    806.44 o 
   7  13   4    19121.87    20875.01    688.07 o 
   9  13   4    12168.23    11448.17    729.49 o 
  11  13   4     1909.35     1490.96    301.33 o 
  13  13   4     8574.83     9398.75    678.46 o 
  15  13   4     1951.03     2182.68    467.90 o 
 -14  14   4     1313.33      330.97    384.27 o 
 -12  14   4     3209.95     4655.99    545.35 o 
 -10  14   4      317.17     -117.64    280.07 o 
  -8  14   4    19752.20    19548.27    708.08 o 
  -6  14   4    16359.03    16431.72    680.78 o 
  -4  14   4    34391.63    34350.29    835.84 o 
  -2  14   4    34045.54    33004.56    918.40 o 
   0  14   4    97423.87    99515.69   1208.07 o 
   2  14   4     9051.68     7961.69    749.22 o 
   4  14   4      271.47     -216.03    234.02 o 
   6  14   4    20154.39    17927.69    633.81 o 
   8  14   4      418.53      576.09    322.06 o 
  10  14   4     2067.98     1892.68    439.87 o 
  12  14   4    15076.76    16108.51    990.77 o 
 -13  15   4      238.56      163.53    371.10 o 
 -11  15   4      152.70      450.65    355.72 o 
  -9  15   4        0.44     -259.63    259.63 o 
  -7  15   4    18758.41    17388.25    970.00 o 
  -5  15   4      189.37      953.56    352.51 o 
  -3  15   4     1475.09      744.93    410.25 o 
  -1  15   4    23940.56    24433.76    805.82 o 
   1  15   4     2987.31     4712.56    477.84 o 
   3  15   4     4217.87     4942.21    532.76 o 
   5  15   4      142.42      227.45    256.98 o 
   7  15   4      219.31      -59.77    263.21 o 
   9  15   4     3521.30     3302.90    479.43 o 
  11  15   4    21989.43    24482.57    996.51 o 
 -12  16   4       84.37     -116.57    366.04 o 
 -10  16   4     2853.80     2854.88    411.20 o 
  -8  16   4      464.44      392.42    296.10 o 
  -6  16   4     2650.77     3206.59    474.26 o 
  -4  16   4     1130.11      773.13    413.41 o 
  -2  16   4     5117.97     4670.35    549.21 o 
   0  16   4     8289.18     7801.36    503.74 o 
   2  16   4     5031.88     5129.05    421.20 o 
   4  16   4       75.47      -10.83    258.22 o 
   6  16   4      971.24      892.05    315.94 o 
   8  16   4      284.50     -376.93    598.17 o 
  10  16   4     6616.81     5985.39    636.63 o 
  -9  17   4     7605.02     7954.04    593.35 o 
  -7  17   4      739.58      -23.57    371.38 o 
  -5  17   4     8872.41     9151.49    715.20 o 
  -3  17   4     2307.47     1959.88    772.97 o 
  -1  17   4      787.04      419.52    385.25 o 
   1  17   4     1255.97      770.19    303.36 o 
   3  17   4     1556.00     1446.89    337.34 o 
   5  17   4    10983.58    11894.56    626.00 o 
   7  17   4     3535.81     3896.79    453.45 o 
   9  17   4      163.78     -392.89    392.89 o 
  -6  18   4     2854.98     3079.86    545.95 o 
  -4  18   4     1304.97     1597.14    482.14 o 
  -2  18   4      530.84      223.52    425.49 o 
   0  18   4     3560.63     3548.14    555.24 o 
   2  18   4     5550.04     6792.98    513.70 o 
   4  18   4       19.64     -307.36    307.36 o 
   6  18   4      254.70      354.53    357.15 o 
  -3  19   4     1140.49      343.30    467.33 o 
  -1  19   4       15.50     -376.88    433.71 o 
   1  19   4       95.15     -422.25    422.25 o 
 -21   1   5     7051.31     7738.67    669.08 o 
 -19   1   5     6112.87     6263.39    549.19 o 
 -17   1   5       34.65      -75.70    495.38 o 
 -15   1   5    16148.76    16681.93    657.97 o 
 -13   1   5    26898.85    30186.01    754.28 o 
 -11   1   5    11209.37    10572.69   1247.00 o 
  -9   1   5     2477.76     2545.28    229.50 o 
  -7   1   5    21163.64    21901.64    469.59 o 
  -5   1   5    64727.57    61019.89   1776.55 o 
   1   1   5   398452.63   422285.78  13682.39 o 
   3   1   5   139400.94   153189.80   1833.18 o 
   5   1   5    31160.01    35404.94    506.68 o 
   7   1   5     9285.42    12566.21    368.61 o 
   9   1   5    17927.65    18980.71    388.33 o 
  11   1   5    33308.61    33738.03    660.60 o 
  13   1   5     2148.90     2161.45    220.11 o 
  15   1   5      995.33      927.29    214.86 o 
  17   1   5     2439.95     1488.49    363.68 o 
  19   1   5      773.56      393.31    308.11 o 
 -20   2   5     9225.61     8703.71    854.11 o 
 -18   2   5     9147.85     8988.38    588.27 o 
 -16   2   5     2232.64     1623.13    542.36 o 
 -14   2   5      398.75      465.70    240.67 o 
 -12   2   5    69780.62    71848.28   1165.86 o 
 -10   2   5   471302.16   486468.38  16433.12 o 
  -8   2   5       79.12      585.95    194.06 o 
  -6   2   5    95239.91    97936.38   3083.34 o 
  -4   2   5   170497.39   178565.94   1688.30 o 
  -2   2   5     3785.07     4174.25    176.60 o 
   0   2   5      104.01      547.76     94.88 o 
   2   2   5   445980.63   441354.72   8378.82 o 
   4   2   5      410.90      940.30    113.42 o 
   6   2   5      446.86     1089.93    298.61 o 
   8   2   5    86711.65    87988.22   1338.15 o 
  10   2   5    20772.44    21414.80    423.74 o 
  12   2   5    15993.16    16261.88    420.58 o 
  14   2   5     4716.40     4933.72    303.33 o 
  16   2   5     6616.94     5583.57    653.73 o 
  18   2   5      574.50       30.10    266.81 o 
  20   2   5      909.09      584.74    331.87 o 
 -21   3   5      480.14      756.02    336.82 o 
 -19   3   5      203.52      714.94    357.49 o 
 -17   3   5     3384.91     2443.37    404.95 o 
 -15   3   5     3063.13     2938.14    382.62 o 
 -13   3   5     1993.73     2184.53    307.84 o 
 -11   3   5    31893.77    33408.93    804.17 o 
  -9   3   5   173044.20   169576.36   3873.57 o 
  -7   3   5    13031.83    11656.58    482.57 o 
  -5   3   5    10581.03    12336.53    381.26 o 
  -3   3   5     6786.63     8752.05    180.09 o 
   1   3   5   167059.98   139186.16   5161.78 o 
   3   3   5    54672.27    50529.19    467.54 o 
   5   3   5    84515.54   100342.71    930.77 o 
   7   3   5      472.64      808.94    121.07 o 
   9   3   5   149172.13   155568.97   1035.55 o 
  11   3   5    53858.78    57192.39   1080.25 o 
  13   3   5     4004.94     4169.13    263.11 o 
  15   3   5     1037.40      964.00    249.03 o 
  17   3   5     5687.34     5461.56    420.43 o 
  19   3   5     1284.89     1882.22    368.04 o 
 -20   4   5     6264.88     4754.54    446.63 o 
 -18   4   5     8672.23     8098.20    606.77 o 
 -16   4   5   113326.79   114334.09   2857.00 o 
 -14   4   5    59295.25    61007.87   1090.70 o 
 -12   4   5       22.76      463.96    168.71 o 
 -10   4   5    87046.60    88500.73   2186.84 o 
  -8   4   5    20473.04    16804.32    467.33 o 
  -6   4   5    67419.73    62723.19   1886.19 o 
  -4   4   5    24102.14    22926.74    495.62 o 
  -2   4   5   279647.16   266453.56   4012.25 o 
   0   4   5    15997.74    17501.32    339.88 o 
   2   4   5   465294.94   411384.88  10573.61 o 
   4   4   5   152545.56   157032.20   1991.91 o 
   6   4   5    42002.22    49754.54    669.41 o 
   8   4   5    13420.56    12450.53    295.54 o 
  10   4   5   241042.06   254088.36   2741.76 o 
  12   4   5    18466.69    19084.69    442.18 o 
  14   4   5    51511.77    57216.77    982.46 o 
  16   4   5    19470.39    20383.38   1072.00 o 
  18   4   5     1310.73     1361.07    323.84 o 
 -21   5   5      976.06      -75.11    409.49 o 
 -19   5   5    10005.83    10003.43    573.35 o 
 -17   5   5    12941.53    11128.39   1029.20 o 
 -15   5   5    31735.04    33180.91    899.50 o 
 -13   5   5    39105.23    37704.71   1259.81 o 
 -11   5   5     5335.80     4622.14    323.79 o 
  -9   5   5    26221.78    24143.43    599.81 o 
  -7   5   5    29350.81    29769.17   1388.28 o 
  -5   5   5    34684.22    32289.68    560.72 o 
  -3   5   5   364675.09   333026.25   5409.98 o 
  -1   5   5   846452.63   813460.38  16468.53 o 
   1   5   5   128256.39   111327.54   2529.24 o 
   3   5   5   119394.08   104810.52   4275.37 o 
   7   5   5    42513.48    48418.81    471.08 o 
   9   5   5      570.03      652.17    161.50 o 
  11   5   5     1540.34     1656.79    238.48 o 
  13   5   5    18266.85    19624.26    601.09 o 
  15   5   5    61647.62    64116.63   1467.23 o 
  17   5   5    16710.94    19935.13    728.72 o 
  19   5   5      186.16     -266.82    266.82 o 
 -20   6   5       40.75     -338.57    338.57 o 
 -18   6   5     7144.21     7303.90    487.69 o 
 -16   6   5     6219.09     7171.91    429.90 o 
 -14   6   5    56127.84    59870.25   2511.09 o 
 -12   6   5   145730.44   148729.22   3123.77 o 
 -10   6   5      250.40       47.88    337.37 o 
  -8   6   5     1784.81     1271.53    213.42 o 
  -6   6   5    10281.75    11005.56    237.24 o 
  -4   6   5    71320.41    62305.56   1227.55 o 
  -2   6   5    48929.16    47322.06    684.57 o 
   0   6   5    24759.19    21367.07    594.18 o 
   2   6   5    38986.11    36838.86   1266.52 o 
   4   6   5   112876.08   111788.12   1998.60 o 
   6   6   5    43455.72    46104.59    521.48 o 
   8   6   5    91077.01    90925.62   1100.89 o 
  10   6   5     4839.84     4812.61    321.89 o 
  12   6   5    36211.05    36046.61    909.22 o 
  14   6   5    36828.84    40099.12    822.64 o 
  16   6   5    31442.46    33397.30   1555.81 o 
  18   6   5    10606.92    11725.31    706.23 o 
 -19   7   5      416.18      199.34    348.87 o 
 -17   7   5    15601.75    16451.13    597.64 o 
 -15   7   5     2762.46     2387.34    295.28 o 
 -13   7   5    74535.09    76875.80   2229.22 o 
 -11   7   5     1491.80     2058.63    321.04 o 
  -9   7   5     9300.67    10866.23    489.97 o 
  -7   7   5     6984.67     8229.60    286.02 o 
  -5   7   5    14419.13    13965.70    266.59 o 
  -3   7   5     1244.51     2405.51    128.87 o 
  -1   7   5    21772.25    23335.23    422.02 o 
   1   7   5    33015.52    34550.84    652.74 o 
   3   7   5    10123.88     8258.79    319.37 o 
   5   7   5    58878.50    61490.37    751.59 o 
   7   7   5    38456.90    38562.82   1219.90 o 
   9   7   5     5282.56     4610.66    680.81 o 
  11   7   5     5782.87     6216.64    362.72 o 
  13   7   5     4188.72     4705.21    376.01 o 
  15   7   5        7.30     -213.90    223.65 o 
  17   7   5     6848.86     7158.31    637.14 o 
 -20   8   5      512.71      541.55    424.74 o 
 -18   8   5       58.96     -163.99    328.83 o 
 -16   8   5     1999.55     2163.70    309.54 o 
 -14   8   5     9046.62     8921.83    378.72 o 
 -12   8   5      344.49      108.09    307.32 o 
 -10   8   5     4761.83     4832.20    318.40 o 
  -8   8   5    79708.09    76214.12   2142.29 o 
  -6   8   5   103443.54   100180.17   2926.11 o 
  -4   8   5    11781.63    11869.20    225.59 o 
  -2   8   5      362.11      402.58     95.60 o 
   0   8   5     5107.87     6137.25    208.48 o 
   2   8   5     4443.31     4342.72    230.99 o 
   4   8   5    71589.64    74921.30   2290.55 o 
   6   8   5      866.20      540.20    227.79 o 
   8   8   5    72591.10    74141.60   1134.22 o 
  10   8   5       93.21     -204.99    210.14 o 
  12   8   5     5389.85     6029.53    500.84 o 
  14   8   5     3682.95     3251.52    432.61 o 
  16   8   5     2360.46     2683.22    460.57 o 
  18   8   5     4568.55     3868.71    562.73 o 
 -19   9   5    23586.17    24556.41   1029.72 o 
 -17   9   5     1772.28     1750.36    404.95 o 
 -15   9   5    17824.45    18240.10    760.97 o 
 -13   9   5    19511.38    21959.40    771.74 o 
 -11   9   5    38518.28    40001.93   1573.38 o 
  -9   9   5     8018.52     8720.17    313.47 o 
  -7   9   5     2994.48     2937.45    252.89 o 
  -5   9   5    16842.24    16938.98    546.85 o 
  -3   9   5    79316.66    79815.52   1479.20 o 
  -1   9   5     8243.50     8126.80    238.60 o 
   1   9   5     2113.84     2151.26    141.21 o 
   3   9   5     4204.03     4070.76    182.35 o 
   5   9   5    18730.31    18162.86    753.89 o 
   7   9   5    53777.78    55717.04    984.34 o 
   9   9   5     9798.27    10320.87    555.17 o 
  11   9   5     1345.99     1678.86    336.41 o 
  13   9   5     4159.58     3755.87    466.63 o 
  15   9   5    14008.25    13798.61    909.63 o 
  17   9   5     8582.86     8501.43    685.46 o 
 -18  10   5     1586.25     1684.29    504.27 o 
 -16  10   5     1362.42     1263.83    375.81 o 
 -14  10   5      214.15      -84.72    285.95 o 
 -12  10   5      780.65      540.13    449.41 o 
 -10  10   5    22521.99    24963.65    510.00 o 
  -8  10   5     1846.79     1615.45    179.55 o 
  -6  10   5   104806.75   109385.31   2917.50 o 
  -4  10   5    14560.74    13086.93    332.91 o 
  -2  10   5      997.17     1356.79    140.30 o 
   0  10   5     5414.15     5077.54    244.69 o 
   2  10   5    56615.34    55048.49   1102.36 o 
   4  10   5        9.07      213.49    219.44 o 
   6  10   5     1409.17     1490.04    200.26 o 
   8  10   5    21836.01    21450.55    918.17 o 
  10  10   5       57.73       51.95    250.29 o 
  12  10   5     7440.04     7726.11    593.03 o 
  14  10   5     1292.79     1358.04    435.60 o 
  16  10   5     2869.82     2796.46    476.66 o 
 -17  11   5       46.45     -113.22    345.99 o 
 -15  11   5     7115.65     6167.63    560.11 o 
 -13  11   5      184.19       16.82    245.27 o 
 -11  11   5     2446.80     2372.58    248.92 o 
  -9  11   5        2.96     -106.97    189.42 o 
  -7  11   5    47786.28    49960.44    695.34 o 
  -5  11   5     7116.59     6986.22    324.75 o 
  -3  11   5    47814.38    48261.73    956.70 o 
  -1  11   5    24035.49    24600.06    474.72 o 
   1  11   5     8409.32     8848.35    288.71 o 
   3  11   5    10972.96    10386.29    411.76 o 
   5  11   5    21661.73    23791.19    510.44 o 
   7  11   5    30265.29    30526.10   1143.44 o 
   9  11   5      208.68      129.20    405.70 o 
  11  11   5      739.92      559.53    305.18 o 
  13  11   5      209.80     -324.15    324.15 o 
  15  11   5     8040.42     8894.62    673.22 o 
 -16  12   5     7075.93     6679.15    905.36 o 
 -14  12   5     2811.30     2198.70    453.56 o 
 -12  12   5    25628.89    26981.85    904.41 o 
 -10  12   5     1994.44     2674.92    411.05 o 
  -8  12   5    14281.05    14483.86    473.40 o 
  -6  12   5    44271.79    46738.19    859.26 o 
  -4  12   5    29070.72    27915.92    791.46 o 
  -2  12   5     1798.05     1952.36    203.18 o 
   0  12   5     9145.82     7673.56    439.73 o 
   2  12   5      934.76      682.10    212.57 o 
   4  12   5    24169.28    25447.91    533.19 o 
   6  12   5      884.09     2197.99    644.90 o 
   8  12   5    64917.80    68173.99   1127.65 o 
  10  12   5     1565.93     1538.95    350.18 o 
  12  12   5      299.57     -302.75    307.49 o 
  14  12   5     1297.87     1653.98    424.21 o 
 -15  13   5      181.94       36.40    356.53 o 
 -13  13   5    11000.71    14599.02   1306.79 o 
 -11  13   5    33377.80    34544.93   1004.47 o 
  -9  13   5     1620.22     1563.51    310.30 o 
  -7  13   5     4708.45     4057.53    298.71 o 
  -5  13   5    55579.94    58729.78   1495.39 o 
  -3  13   5     7200.71     6489.15    349.09 o 
  -1  13   5     6319.24     6434.37    729.45 o 
   1  13   5     8791.73     8052.49    434.86 o 
   3  13   5     2632.51     2733.50    402.71 o 
   5  13   5    38560.16    39857.95    849.34 o 
   7  13   5    61672.86    60005.56   1036.81 o 
   9  13   5       81.20      -69.46    222.20 o 
  11  13   5     2229.29     2272.83    336.41 o 
  13  13   5    13282.09    13692.61    784.02 o 
 -14  14   5      956.31      893.64    414.54 o 
 -12  14   5    27808.59    28416.71    987.33 o 
 -10  14   5      646.77       80.54    315.20 o 
  -8  14   5      150.90       44.31    247.44 o 
  -6  14   5     6812.39     7464.62    384.80 o 
  -4  14   5    43343.06    40609.31   1137.88 o 
  -2  14   5    21344.84    21235.88    639.50 o 
   0  14   5    19073.76    22433.16    664.84 o 
   2  14   5     1765.36     1308.15    404.97 o 
   4  14   5     8569.55     7440.03    466.17 o 
   6  14   5      661.55      619.34    284.22 o 
   8  14   5     7071.19     7265.98    585.46 o 
  10  14   5     1040.68     1254.74    384.27 o 
  12  14   5     7076.84     9601.29    745.86 o 
 -13  15   5       93.04     -434.19    452.68 o 
 -11  15   5     8387.26     8681.24    649.05 o 
  -9  15   5      335.07      236.85    356.28 o 
  -7  15   5      296.48      714.44    286.18 o 
  -5  15   5     9901.30     9926.68    420.68 o 
  -3  15   5      380.73      -20.21    249.99 o 
  -1  15   5    30219.89    31168.92    801.80 o 
   1  15   5    59564.14    60092.97   1017.57 o 
   3  15   5     2570.97     3031.62    357.63 o 
   5  15   5     5327.51     4836.20    410.56 o 
   7  15   5     1113.62      777.98    309.49 o 
   9  15   5     3448.13     3385.40    484.80 o 
  11  15   5    22743.24    23017.93    990.47 o 
 -12  16   5     7051.67     7803.84    666.36 o 
 -10  16   5    13370.51    13584.23    681.55 o 
  -8  16   5     1182.71      914.94    314.64 o 
  -6  16   5     6189.86     5410.35    610.69 o 
  -4  16   5      208.72        9.61    405.70 o 
  -2  16   5      670.20     -113.02    333.72 o 
   0  16   5     9720.85    11372.56    699.59 o 
   2  16   5    15324.30    15835.75    819.48 o 
   4  16   5       72.28     -160.57    246.25 o 
   6  16   5       17.08        2.88    273.49 o 
   8  16   5       17.52     -222.87    323.07 o 
  10  16   5     7429.58     6855.57   1195.76 o 
  -9  17   5     6614.74     6574.25    679.88 o 
  -7  17   5       82.14     -352.34    352.34 o 
  -5  17   5      351.66      577.93    412.88 o 
  -3  17   5    15364.38    13318.19    794.04 o 
  -1  17   5    10210.62    11200.22    573.45 o 
   1  17   5     1001.25     1334.73    334.35 o 
   3  17   5     1833.40     1573.46    344.92 o 
   5  17   5      552.19      771.48    343.21 o 
   7  17   5      236.20      554.52    351.41 o 
  -6  18   5     4862.96     4744.29    603.59 o 
  -4  18   5     1564.25     1740.47    764.43 o 
  -2  18   5     1092.18     1196.51    477.00 o 
   0  18   5     1851.66     1096.97    458.52 o 
   2  18   5     1672.15     1569.54    376.74 o 
   4  18   5     5523.13     5252.95    494.42 o 
   6  18   5       90.52      161.14    344.01 o 
  -1  19   5        0.04     -406.02    406.02 o 
 -22   0   6    42288.43    39613.70   1699.68 o 
 -20   0   6      555.62     -145.20    495.38 o 
 -18   0   6       95.59      230.61    452.68 o 
 -16   0   6    54111.89    47078.63   1477.61 o 
 -14   0   6    17924.97    19576.24    922.44 o 
 -12   0   6    82226.92    79782.56   1571.57 o 
 -10   0   6     3276.87     3305.41    384.35 o 
  -8   0   6    30833.64    29381.44    794.32 o 
  -6   0   6   223098.27   253310.30   2370.17 o 
  -4   0   6  2505339.25  2631181.50  18457.34 o 
  -2   0   6      583.90     1448.51    122.82 o 
   0   0   6   296403.22   231301.42  13567.56 o 
   2   0   6    18243.72    14112.13    285.69 o 
   4   0   6    73576.90    67816.36    667.55 o 
   6   0   6    93354.80   109002.35    961.89 o 
   8   0   6    30484.60    34568.16    652.76 o 
  10   0   6   118756.52   119166.20   1990.08 o 
  12   0   6    29482.53    29984.55    756.49 o 
  14   0   6    13276.24    13154.59    612.98 o 
  16   0   6     4176.17     3832.95   1319.60 o 
  18   0   6     1362.31      751.62    478.30 o 
  20   0   6      220.95       93.95    503.93 o 
 -21   1   6    20077.32    17378.69    863.65 o 
 -19   1   6      161.53     -145.84    319.92 o 
 -17   1   6    15492.28    17433.41   1494.70 o 
 -15   1   6    14020.90    15333.35    630.93 o 
 -13   1   6     2107.62     2839.64    326.13 o 
 -11   1   6    83653.49    80498.69   1071.99 o 
  -9   1   6   143091.13   141697.02   1338.77 o 
  -7   1   6    16388.84    20709.22    368.11 o 
  -5   1   6    29427.02    30265.35    368.64 o 
  -3   1   6   133649.64   134667.27   2676.56 o 
  -1   1   6      798.51      926.09     66.75 o 
   1   1   6    37537.80    35543.36    666.95 o 
   3   1   6    43339.60    40472.69    541.20 o 
   5   1   6      289.43      932.24     99.86 o 
   7   1   6   121691.31   125404.12    818.58 o 
   9   1   6    68333.66    70203.91    694.13 o 
  11   1   6     1531.92     1623.26    195.66 o 
  13   1   6     2097.52     2474.14    269.98 o 
  15   1   6     4184.57     4330.31    305.05 o 
  17   1   6     5720.81     4631.22    455.43 o 
  19   1   6     4943.04     4380.87    534.26 o 
 -22   2   6     6381.78    11404.05   1333.10 o 
 -20   2   6      335.74     -328.11    328.11 o 
 -18   2   6     6467.25     6729.10    553.17 o 
 -16   2   6     3971.29     4103.81    922.44 o 
 -14   2   6    29343.15    28662.90   1178.67 o 
 -12   2   6      174.58      487.41    226.42 o 
 -10   2   6   197715.83   205217.98   1319.52 o 
  -8   2   6     1819.80     2344.22    311.11 o 
  -4   2   6    82116.02    94177.40   1416.54 o 
  -2   2   6   152419.17   137879.50   4765.12 o 
   0   2   6    23818.95    18546.96   1367.93 o 
   2   2   6    66894.85    76813.02   1081.17 o 
   4   2   6    14093.01    12034.50    241.63 o 
   6   2   6     7358.91     7696.79    228.27 o 
   8   2   6    90204.17   103032.67    752.67 o 
  10   2   6      886.89      673.33    178.76 o 
  12   2   6     4537.06     3973.09    251.30 o 
  14   2   6     3151.78     3646.87    275.03 o 
  16   2   6    11392.29     9283.04   1183.47 o 
  18   2   6       83.99      140.21    269.40 o 
  20   2   6     5480.88     5822.20    632.04 o 
 -21   3   6     3864.42     4367.45    444.59 o 
 -19   3   6    12354.07    11995.51    691.03 o 
 -17   3   6      620.61      157.16    314.96 o 
 -15   3   6    27080.90    27939.61   1311.06 o 
 -13   3   6    17067.73    15618.33    591.50 o 
 -11   3   6   289347.34   290084.72   4852.38 o 
  -9   3   6   314174.00   319859.44   3872.07 o 
  -7   3   6    11715.03    11439.04    781.51 o 
  -5   3   6     5568.04     5810.79    231.77 o 
  -3   3   6      588.74      769.87     67.32 o 
  -1   3   6    74833.59    69722.63   2675.18 o 
   1   3   6   323114.19   302615.97  17791.13 o 
   3   3   6     8417.09     7067.97    214.37 o 
   5   3   6    14806.55    16324.59    258.00 o 
   7   3   6   239111.97   248271.09   1618.02 o 
   9   3   6     1597.66     1737.27    177.14 o 
  11   3   6   134364.91   134441.92   1499.09 o 
  13   3   6    36186.28    36618.22    609.74 o 
  15   3   6    14117.47    14055.76    695.87 o 
  17   3   6     2232.34     1947.48    320.65 o 
  19   3   6    41845.18    41693.88   1178.80 o 
 -20   4   6      168.74     -213.88    447.00 o 
 -18   4   6       27.11     -245.36    295.27 o 
 -16   4   6     4773.58     6348.45   1405.01 o 
 -14   4   6     1654.76     1616.76    312.49 o 
 -12   4   6     1240.77     1515.73    211.27 o 
 -10   4   6    17854.71    19150.89    471.53 o 
  -8   4   6    13173.82    13614.24    437.58 o 
  -2   4   6    66102.99    73345.35   1263.51 o 
   0   4   6   178851.95   180908.77   4882.90 o 
   2   4   6   308584.53   310976.22   9074.93 o 
   4   4   6    13538.10    14830.65    312.99 o 
   6   4   6    81820.45    81881.49   1032.46 o 
   8   4   6     4101.90     4332.37    220.09 o 
  10   4   6    19381.29    19313.90    437.48 o 
  12   4   6     3184.00     3124.39    283.77 o 
  14   4   6    21822.46    23335.83    654.05 o 
  16   4   6     6198.70     7459.58    489.23 o 
  18   4   6     1669.60     1731.63    345.51 o 
 -21   5   6      447.43      -76.87    567.98 o 
 -19   5   6    23872.21    21693.19    715.83 o 
 -17   5   6     3747.26     4216.93    451.03 o 
 -15   5   6     4927.52     4966.95    460.57 o 
 -13   5   6    73299.03    76124.72    955.44 o 
 -11   5   6      972.24     1022.09    337.54 o 
  -9   5   6   101228.13   104683.70   3980.16 o 
  -7   5   6     1753.71     1402.34    160.73 o 
  -5   5   6    25851.45    22719.53    435.58 o 
  -3   5   6    13560.52    14798.41    322.52 o 
  -1   5   6   333363.69   299024.69   6798.71 o 
   1   5   6    55502.80    54901.37   2214.69 o 
   3   5   6     4832.93     5341.73    204.95 o 
   5   5   6   217253.67   226550.31   4375.96 o 
   7   5   6     7911.48     8614.67    245.87 o 
   9   5   6     2163.30     1976.47    187.39 o 
  11   5   6     6701.70     6491.89    370.61 o 
  13   5   6   142171.19   147861.41   2865.29 o 
  15   5   6     2183.14     5774.22   1716.76 o 
  17   5   6    32659.70    37333.29   1075.01 o 
  19   5   6     4359.05     4457.35    459.91 o 
 -20   6   6      666.19      263.13    367.11 o 
 -18   6   6     4754.80     5035.20    404.11 o 
 -16   6   6      112.54     -137.69    268.82 o 
 -14   6   6   159437.83   161538.28   2945.21 o 
 -12   6   6    40666.60    40094.29   1083.62 o 
 -10   6   6    32424.13    30521.04    720.18 o 
  -8   6   6    15504.24    14133.53    678.91 o 
  -6   6   6    20065.22    19760.42    577.86 o 
  -4   6   6    11260.71    12344.68    236.81 o 
  -2   6   6    86970.19    89034.95   1308.74 o 
   0   6   6       95.83      233.87     65.90 o 
   2   6   6      299.74      354.04    118.00 o 
   4   6   6   203312.38   214818.59   5457.78 o 
   6   6   6    31483.91    37257.55    535.95 o 
   8   6   6      627.49      503.29    404.80 o 
  10   6   6     4246.54     3988.01    298.51 o 
  12   6   6      693.84      162.99    216.64 o 
  14   6   6    30596.96    32438.24   1034.98 o 
  16   6   6    21515.65    24901.92    955.17 o 
 -19   7   6     4804.10     4404.57    777.24 o 
 -15   7   6     8092.30     7253.71    531.03 o 
 -13   7   6    31653.34    32735.57    710.49 o 
 -11   7   6     7159.49     7542.36    480.33 o 
  -9   7   6    88925.79    88997.73   1142.46 o 
  -7   7   6   140097.22   137873.66   3302.29 o 
  -5   7   6    10203.64     8740.10    230.53 o 
  -3   7   6     3113.64     2993.43    145.96 o 
  -1   7   6    30094.95    32145.98    786.36 o 
   1   7   6    11986.44    12490.85    402.66 o 
   3   7   6   285212.75   277717.44  10453.05 o 
   5   7   6   277770.59   294327.25   8743.26 o 
   7   7   6    21478.86    21046.98    640.58 o 
   9   7   6     8600.65     8390.95    367.86 o 
  11   7   6     1316.21     1114.63    226.35 o 
  13   7   6    14606.78    14138.53    540.84 o 
  15   7   6      616.47      590.42    350.83 o 
  17   7   6     6309.68     6191.40    590.39 o 
 -20   8   6     7051.50     7708.53    841.30 o 
 -18   8   6     2932.13     2257.40    430.27 o 
 -16   8   6    12062.43    10982.72    529.19 o 
 -14   8   6     9299.40     9480.33    442.58 o 
 -12   8   6    13251.18    12967.60   1247.00 o 
 -10   8   6      288.81      238.85    418.51 o 
  -8   8   6    24917.86    28128.07    791.46 o 
  -6   8   6      552.34      596.46    121.25 o 
  -4   8   6   170344.17   159422.06   2801.70 o 
  -2   8   6     1876.96     2297.79    137.96 o 
   0   8   6    22902.67    19043.84    459.23 o 
   2   8   6    45369.70    44734.05   1024.50 o 
   4   8   6    17377.69    17559.99    859.75 o 
   6   8   6     8053.15     7798.01    452.68 o 
   8   8   6     1965.35     1064.14    269.05 o 
  10   8   6     7906.56     7514.23    511.65 o 
  12   8   6     2139.75     2298.78    369.63 o 
  14   8   6    11149.83    12552.98    685.30 o 
  16   8   6     3176.39     2971.19    476.66 o 
  18   8   6     2701.96     2370.14    517.71 o 
 -17   9   6     5167.83     5224.05    524.09 o 
 -15   9   6       75.68       72.90    186.09 o 
 -13   9   6     8012.77     8043.02    447.47 o 
 -11   9   6      979.84     1061.72    244.09 o 
  -9   9   6    93522.66    95500.00   2387.42 o 
  -7   9   6    48457.05    50903.37   1309.91 o 
  -5   9   6     2400.67     2357.69    140.40 o 
  -3   9   6       66.26      -17.33    107.59 o 
  -1   9   6    39442.35    40015.30    491.13 o 
   1   9   6    52525.55    48612.29    949.29 o 
   3   9   6     2299.94     2588.94    192.47 o 
   5   9   6     1421.73     1186.37    218.38 o 
   7   9   6     2061.07     2009.05    290.63 o 
   9   9   6    20834.96    21539.76    714.74 o 
  11   9   6     5989.51     5169.70    452.36 o 
  13   9   6     2293.24     2224.72    410.55 o 
  15   9   6     2055.75     2777.88    443.87 o 
  17   9   6      626.89      626.35    398.06 o 
 -18  10   6    41851.11    43976.88   2250.58 o 
 -16  10   6       60.60     -292.24    292.24 o 
 -14  10   6      917.46      778.06    262.40 o 
 -12  10   6     6853.04     6941.22    416.70 o 
 -10  10   6    34304.96    35180.20   1147.14 o 
  -8  10   6    12613.59    11275.41    478.19 o 
  -6  10   6    14475.54    16814.27    565.96 o 
  -4  10   6    16324.65    15951.28    579.44 o 
  -2  10   6     5361.08     5254.26    457.10 o 
   0  10   6     6655.96     5641.16    248.14 o 
   2  10   6    31406.08    30059.99   1188.56 o 
   4  10   6    21025.66    19892.26    451.46 o 
   6  10   6    17083.00    15301.34    582.47 o 
   8  10   6     7549.91     7323.37    493.47 o 
  10  10   6     1105.93     1268.32    319.70 o 
  12  10   6      279.51      -50.86    326.28 o 
  14  10   6    12014.58    11859.42    706.62 o 
  16  10   6     8023.56     8007.66    673.22 o 
 -17  11   6     5001.16     5834.65    570.33 o 
 -15  11   6     1623.49      654.21    397.16 o 
 -13  11   6      110.62     -232.00    232.00 o 
 -11  11   6     6495.18     6550.04    337.99 o 
  -9  11   6        5.23     -214.20    214.20 o 
  -7  11   6   137000.28   140318.63   3477.74 o 
  -5  11   6    21800.82    20500.84    458.05 o 
  -3  11   6     1588.45     1544.92    160.24 o 
  -1  11   6    16783.67    17074.03    352.31 o 
   1  11   6     6881.63     6325.16    310.61 o 
   3  11   6    32617.40    30126.42    742.15 o 
   5  11   6    83216.08    81579.99   1098.43 o 
   7  11   6        2.21       54.90    214.93 o 
   9  11   6      456.07      206.96    272.37 o 
  11  11   6    18204.17    18684.82    788.69 o 
  13  11   6        1.03     -325.96    325.96 o 
  15  11   6      975.90     1763.98    432.83 o 
 -16  12   6      208.64      380.22    359.00 o 
 -14  12   6     1165.22      655.72    404.20 o 
 -12  12   6    22016.61    23689.13    849.96 o 
 -10  12   6       23.43     -131.57    190.68 o 
  -8  12   6     4173.30     4903.61    404.65 o 
  -6  12   6    68847.31    67995.60   1638.40 o 
  -4  12   6     2270.77     2698.59    234.21 o 
  -2  12   6    14501.25    15101.57    534.06 o 
   0  12   6     8822.78     9006.14    415.42 o 
   2  12   6    17797.78    16661.25    430.86 o 
   4  12   6    22763.24    22238.13    525.44 o 
   6  12   6    94490.91    89742.53   1026.93 o 
   8  12   6     4486.84     5710.52    544.75 o 
  10  12   6     2270.98     2437.78    403.62 o 
  12  12   6      590.87      284.70    344.68 o 
  14  12   6     1845.18     2409.36    456.03 o 
 -15  13   6      259.34     -132.64    503.93 o 
 -13  13   6    29518.14    29472.28   1323.87 o 
 -11  13   6    10185.57    10442.35    562.19 o 
  -9  13   6       74.00      178.51    205.77 o 
  -7  13   6      577.83      341.37    288.56 o 
  -5  13   6    41193.55    43773.16    764.34 o 
  -3  13   6    11367.46    10404.52    399.01 o 
  -1  13   6    46413.37    46434.96    822.05 o 
   1  13   6     6062.31     5552.83    427.05 o 
   3  13   6    22586.89    21351.17    800.86 o 
   5  13   6   102391.61   100296.98   1270.49 o 
   7  13   6      126.94      222.25    243.34 o 
   9  13   6     2259.27     2069.64    309.89 o 
  11  13   6     3208.00     3915.71    481.35 o 
  13  13   6    34971.41    36714.17   1124.31 o 
 -14  14   6     2850.47     2926.10    487.54 o 
 -12  14   6     2421.24     2509.92    456.03 o 
 -10  14   6        5.88     -284.38    284.38 o 
  -8  14   6    11683.42    12101.72    545.69 o 
  -6  14   6     7460.70     7069.62    376.30 o 
  -4  14   6     9941.14     9916.81    494.90 o 
  -2  14   6    20557.89    17031.40    593.07 o 
   0  14   6    89074.83    86061.86   1147.61 o 
   2  14   6     5355.35     5161.22    390.64 o 
   4  14   6     2048.26     2441.40    335.13 o 
   6  14   6     2298.66     2328.90    418.07 o 
   8  14   6     9019.19     8256.98    609.99 o 
  10  14   6     5226.13     4258.11    515.71 o 
  12  14   6    23283.65    22971.12    987.44 o 
 -13  15   6      260.98     -201.57    356.96 o 
 -11  15   6      288.38      307.13    314.27 o 
  -9  15   6      475.13       22.17    277.69 o 
  -7  15   6     2715.19     2450.13    352.30 o 
  -5  15   6     3927.50     4220.54    370.47 o 
  -3  15   6      264.72     -139.55    244.92 o 
  -1  15   6      149.52      368.53    275.58 o 
   1  15   6    42750.65    47630.21    933.40 o 
   3  15   6    21304.89    21487.22    688.88 o 
   5  15   6     1046.74      487.77    319.87 o 
   7  15   6     3798.75     3215.85    389.88 o 
   9  15   6     2406.47     3015.28    477.00 o 
  11  15   6     1977.86     1571.46    489.09 o 
 -12  16   6     2909.87     4750.94    768.70 o 
 -10  16   6    17507.59    19044.51    848.05 o 
  -8  16   6      584.86      119.32    311.98 o 
  -6  16   6      115.85      414.41    377.14 o 
  -4  16   6      880.47      929.93    328.39 o 
  -2  16   6     1735.38      884.31    306.06 o 
   0  16   6    26301.52    27665.08    767.67 o 
   2  16   6    10502.23    11836.65    577.44 o 
   4  16   6     5994.96     6136.74    457.93 o 
   6  16   6      223.38      330.38    297.53 o 
   8  16   6      319.51      300.69    382.62 o 
  10  16   6       38.53     -341.71    379.21 o 
  -9  17   6      192.87       81.39    459.63 o 
  -7  17   6      221.76      -69.77    431.33 o 
  -5  17   6     2713.84     2438.01    485.48 o 
  -3  17   6      674.80      790.02    437.83 o 
  -1  17   6     8003.88     8021.55    682.12 o 
   1  17   6    10783.80    10024.94    567.00 o 
   3  17   6       23.86     -260.18    277.34 o 
   5  17   6     5361.21     4721.66    713.03 o 
   7  17   6    10779.17    10841.40    648.09 o 
  -6  18   6     1794.81     2371.23    528.43 o 
  -4  18   6     5402.51     4146.59    576.75 o 
  -2  18   6      737.90     -246.45    413.41 o 
   0  18   6     2582.78     2879.30    405.93 o 
   2  18   6       38.57      271.11    332.81 o 
   4  18   6        2.36     -306.18    306.18 o 
 -21   1   7    18974.27    18572.01    881.70 o 
 -19   1   7      111.98      -77.04    304.95 o 
 -17   1   7    90773.99    83147.35   2485.47 o 
 -15   1   7    40506.84    37888.15    908.93 o 
 -13   1   7   100610.66    99299.33   1304.36 o 
 -11   1   7    20614.76    21344.75    600.91 o 
  -9   1   7    15019.59    20045.54    428.79 o 
  -7   1   7   165857.50   184917.47   1661.15 o 
  -5   1   7   169274.97   158484.97    818.70 o 
  -3   1   7   142631.52   129871.80   2509.95 o 
  -1   1   7   151076.94   149926.75   5224.71 o 
   1   1   7    61110.50    49921.93   1653.19 o 
   3   1   7    17109.80    17285.77    243.91 o 
   5   1   7      416.23      487.29     82.86 o 
   7   1   7   138716.83   144543.39   2185.16 o 
   9   1   7     8704.21    10696.07    351.83 o 
  11   1   7    22671.87    24290.12    484.49 o 
  13   1   7    21994.46    22397.56    595.44 o 
  15   1   7     7110.09     5777.20    357.39 o 
  17   1   7    20985.80    21544.69    687.10 o 
  19   1   7      227.37      228.38    346.29 o 
 -22   2   7    32165.58    28580.76   1077.43 o 
 -20   2   7     3389.16     2515.42    455.95 o 
 -18   2   7    11060.41    10772.75    630.93 o 
 -16   2   7    27544.79    27251.01    838.45 o 
 -14   2   7    18820.81    18447.32    646.14 o 
 -12   2   7    20587.04    23232.71    655.26 o 
 -10   2   7   162140.53   177988.78   1294.57 o 
  -8   2   7    12999.33    14386.16    434.84 o 
  -6   2   7    32048.68    30093.71    550.82 o 
  -4   2   7   273140.25   278388.50   3805.98 o 
  -2   2   7    31827.59    30224.58   1005.05 o 
   0   2   7    33674.20    36677.04   1490.89 o 
   2   2   7    47412.51    47476.38    488.19 o 
   4   2   7    54623.04    62607.00   1235.27 o 
   6   2   7   143722.88   144365.66    790.49 o 
   8   2   7   434658.22   455423.53   4208.01 o 
  10   2   7     4416.12     4174.61    269.98 o 
  12   2   7     4089.61     5013.48    290.35 o 
  14   2   7    14509.94    15849.07    548.59 o 
  16   2   7     1086.98      831.38    293.82 o 
  18   2   7    21676.44    21178.51    713.02 o 
 -21   3   7      412.10      361.62    410.15 o 
 -19   3   7     5426.36     5396.12    525.02 o 
 -17   3   7      119.45     -150.14    311.75 o 
 -15   3   7     2704.08     2459.95    355.72 o 
 -13   3   7     4965.67     5085.28    406.83 o 
 -11   3   7   101386.34   100211.55   1459.22 o 
  -9   3   7    75708.91    79058.09   4518.25 o 
  -7   3   7    66015.49    68929.18    683.78 o 
  -5   3   7    11635.34    11795.59    261.44 o 
  -3   3   7     1768.93     1927.38    103.91 o 
  -1   3   7      102.01      402.41     51.07 o 
   1   3   7    70297.55    58292.59   2721.67 o 
   3   3   7      147.50       82.76    108.09 o 
   5   3   7     8700.32     9055.73    213.13 o 
   7   3   7    37717.66    37735.99    455.90 o 
   9   3   7    39891.00    43824.11    548.06 o 
  11   3   7     3094.75     2672.27    229.40 o 
  13   3   7     6237.73     6782.25    422.91 o 
  15   3   7     9452.01     9355.54    584.53 o 
  17   3   7     1079.80      898.74    302.72 o 
  19   3   7    11744.73    15442.13    972.31 o 
 -20   4   7      822.99     1357.42    418.93 o 
 -18   4   7     3866.28     3747.11    452.36 o 
 -16   4   7    25037.18    26225.93    826.35 o 
 -14   4   7     5307.17     5361.74    451.03 o 
 -12   4   7    14045.28    14530.88    581.23 o 
 -10   4   7    85369.48    91527.82   2839.92 o 
  -8   4   7     7273.54     7457.11    777.24 o 
  -6   4   7    22238.05    22086.04    704.30 o 
  -4   4   7    59851.66    61861.13   1312.99 o 
  -2   4   7    68378.23    64475.48   1332.23 o 
   0   4   7     8419.08     6506.81    554.32 o 
   2   4   7   581979.88   523417.31   5453.51 o 
   4   4   7    41865.23    43741.52    783.70 o 
   6   4   7     4024.44     5309.51    230.53 o 
   8   4   7      494.70      586.28    128.43 o 
  10   4   7    88952.46    87834.45   1365.95 o 
  12   4   7        8.01      -14.03    175.14 o 
  14   4   7     6171.74     7043.53    573.07 o 
  16   4   7    14374.94    16102.76    689.86 o 
  18   4   7    14485.03    15308.85    652.48 o 
 -21   5   7      809.38      303.05    327.16 o 
 -19   5   7     1912.78     1908.86    418.15 o 
 -17   5   7     2652.33     3147.11    424.98 o 
 -15   5   7      463.51      679.45    337.37 o 
 -13   5   7       62.13      767.25    273.45 o 
 -11   5   7    15883.12    14241.60    561.67 o 
  -9   5   7     1491.94     1879.76    250.58 o 
  -7   5   7    10265.53    10882.22    476.85 o 
  -5   5   7     9894.92     9117.92    303.66 o 
  -3   5   7    12402.26    10981.86    266.68 o 
  -1   5   7    70042.30    62371.49   1577.12 o 
   1   5   7      271.19      -41.79     94.98 o 
   3   5   7    65526.69    56100.63   1217.35 o 
   5   5   7    43636.46    53012.21    818.77 o 
   7   5   7    72795.44    76748.68    581.79 o 
   9   5   7    17363.43    17979.34    769.10 o 
  11   5   7     1998.32     2173.71    252.11 o 
  13   5   7    13545.97    14045.53    592.80 o 
  15   5   7    87162.02    90910.55   1791.46 o 
  17   5   7    14172.37    18042.68    674.58 o 
  19   5   7       11.05      302.58    373.59 o 
 -20   6   7     2399.67     1587.32    350.61 o 
 -18   6   7     1021.14     1414.18    365.24 o 
 -16   6   7       33.32     -241.54    241.54 o 
 -14   6   7    71811.46    70346.09   1435.04 o 
 -12   6   7    53364.11    51273.75    787.89 o 
 -10   6   7      124.01     -211.38    211.38 o 
  -8   6   7    24763.38    23837.43   1580.52 o 
  -6   6   7      360.93      363.03     93.37 o 
  -4   6   7    76233.73    68358.16   1343.16 o 
  -2   6   7    64534.98    62433.92    918.33 o 
   0   6   7    12203.34    10649.36    343.21 o 
   2   6   7      325.84      777.32    223.48 o 
   4   6   7   289514.44   293020.69   3575.53 o 
   6   6   7    94898.17    98482.66   1597.60 o 
   8   6   7      910.68      909.20    190.07 o 
  10   6   7    19365.39    21165.38    684.59 o 
  12   6   7    26984.46    27251.17    812.48 o 
  14   6   7     6700.72     7905.23    477.97 o 
  16   6   7    49930.74    55311.32   1368.73 o 
  18   6   7     3884.47     4508.18    433.82 o 
 -19   7   7     3873.38     3154.59    385.47 o 
 -17   7   7    31731.08    30220.08   2374.43 o 
 -15   7   7     3351.70     3127.40    326.78 o 
 -13   7   7    92613.73    90661.54   1206.45 o 
 -11   7   7      788.77      191.26    253.44 o 
  -9   7   7    40164.66    39677.86    815.06 o 
  -7   7   7    73763.80    70249.33   1227.22 o 
  -5   7   7    29062.35    31214.62    748.52 o 
  -3   7   7       48.90      333.08     92.48 o 
  -1   7   7      269.35      407.12    109.04 o 
   1   7   7   245352.34   239068.66   5923.62 o 
   3   7   7    63424.54    61124.97   2125.00 o 
   5   7   7   150408.80   157209.91   1393.61 o 
   7   7   7      475.69      260.11    155.12 o 
   9   7   7      163.25      274.73    161.31 o 
  11   7   7     2560.64     2724.79    364.42 o 
  13   7   7     1050.69      483.98    245.22 o 
  15   7   7    11591.14    11025.72    691.50 o 
  17   7   7        5.02      269.53    499.66 o 
 -20   8   7     5075.48     6494.90   1904.67 o 
 -18   8   7        3.60       91.99    418.51 o 
 -16   8   7     1009.12      780.28    229.63 o 
 -14   8   7    14945.86    14755.07    537.72 o 
 -12   8   7    93246.02    95749.47   1451.99 o 
 -10   8   7    41949.17    40593.78    862.63 o 
  -8   8   7   347299.47   333098.75   7156.43 o 
  -6   8   7   123021.43   125279.10   3095.50 o 
  -4   8   7     5453.49     5875.70    251.05 o 
  -2   8   7      277.71      569.55    108.12 o 
   0   8   7    11320.85     9613.39    232.53 o 
   2   8   7    63578.80    63603.73   1293.88 o 
   4   8   7   129932.87   129463.65   3985.45 o 
   6   8   7      154.53     -199.03    199.03 o 
   8   8   7     7637.39     8169.90    488.19 o 
  10   8   7    64804.33    68472.71   1212.81 o 
  12   8   7     3251.12     2676.41    391.42 o 
  14   8   7       32.73      343.84    299.60 o 
  16   8   7       82.75      224.58    357.49 o 
 -19   9   7    67840.17    70578.53   3758.09 o 
 -17   9   7       48.19     -293.80    303.67 o 
 -15   9   7     2628.88     3565.04    291.26 o 
 -13   9   7    17307.74    20303.72   1573.94 o 
 -11   9   7     2702.08     3256.83    479.76 o 
  -9   9   7     9446.71     9713.13    372.03 o 
  -7   9   7   154068.41   155951.14   3457.55 o 
  -5   9   7     3531.37     3622.98    364.86 o 
  -3   9   7    52468.63    53291.96    999.70 o 
  -1   9   7   228960.95   221793.64   4223.38 o 
   1   9   7    20887.73    22230.99    510.91 o 
   3   9   7    65427.85    64885.93   1342.26 o 
   5   9   7    14159.19    13853.84    548.70 o 
   7   9   7    29137.12    29795.90    770.51 o 
   9   9   7    16443.66    17521.82    675.13 o 
  11   9   7    13664.69    13794.73    913.90 o 
  13   9   7    11570.81     9122.89    621.71 o 
  15   9   7      297.75      741.54    352.34 o 
  17   9   7     1286.94     1141.07    446.27 o 
 -18  10   7     5856.54     9931.01    769.87 o 
 -16  10   7       69.82     -280.76    280.76 o 
 -14  10   7      805.71     1085.28    501.41 o 
 -12  10   7    18764.88    18175.52    479.66 o 
 -10  10   7     1439.03     1740.41    202.14 o 
  -8  10   7    19417.85    20234.20    728.53 o 
  -6  10   7    49741.92    49526.98   1148.22 o 
  -4  10   7     5465.13     4719.42    408.74 o 
   0  10   7     3014.72     2999.81    233.84 o 
   2  10   7     9138.10     9757.67    344.63 o 
   4  10   7     1914.29     1792.13    203.23 o 
   6  10   7     9116.34     9686.95    512.40 o 
   8  10   7      651.91      314.43    254.47 o 
  10  10   7    15616.52    16773.59    711.97 o 
  12  10   7    24655.88    26236.95   1153.05 o 
  14  10   7       15.25      343.53    340.23 o 
  16  10   7       36.81      169.18    375.70 o 
 -17  11   7     2220.07     2146.48    451.42 o 
 -15  11   7       47.44     -580.80    580.80 o 
 -13  11   7     6620.59     6544.05    382.17 o 
 -11  11   7       45.51     -205.27    205.27 o 
  -9  11   7      296.57      -80.91    265.05 o 
  -7  11   7    57491.38    60210.29   1582.92 o 
  -5  11   7      653.60      834.53    204.74 o 
  -3  11   7       59.81       64.84    123.26 o 
  -1  11   7    24837.64    24601.23    407.03 o 
   1  11   7    10258.72     8933.40    340.07 o 
   3  11   7    11924.45    11885.26    515.31 o 
   5  11   7    11363.42    11594.29    417.79 o 
   7  11   7      630.05      367.74    268.57 o 
   9  11   7     7138.77     6980.98    614.96 o 
  11  11   7     5237.96     7338.77    609.63 o 
  13  11   7     5922.89     6209.39    572.23 o 
  15  11   7     6553.78     7084.05    627.32 o 
 -16  12   7      230.15     -290.32    334.19 o 
 -14  12   7       17.57     -599.55    627.77 o 
 -12  12   7     6585.52     7419.54    683.29 o 
 -10  12   7     3978.87     4096.04    301.92 o 
  -8  12   7    61578.03    63642.92   1827.02 o 
  -6  12   7    46616.18    49507.80   1248.83 o 
  -4  12   7    27863.45    30817.69    599.14 o 
  -2  12   7     2075.32     2478.18    267.53 o 
   0  12   7     7778.56     7541.07    366.14 o 
   2  12   7     8754.86     8797.72    438.88 o 
   4  12   7    47030.01    45938.46   1156.35 o 
   6  12   7    26384.69    26133.03    766.36 o 
   8  12   7      549.60      387.62    247.24 o 
  10  12   7    31418.94    30892.73    942.74 o 
  12  12   7     4928.07     3357.48    696.10 o 
  14  12   7     4100.23     3839.78    525.33 o 
 -15  13   7      103.69     -180.41    363.21 o 
 -13  13   7      675.40      961.45    435.60 o 
 -11  13   7     1264.24     1180.63    318.81 o 
  -9  13   7    24304.18    24533.38    632.71 o 
  -7  13   7       46.49      -49.07    183.72 o 
  -5  13   7     4494.83     3730.49    337.22 o 
  -3  13   7     2312.73     2052.07    293.70 o 
  -1  13   7      658.79      840.48    240.77 o 
   1  13   7     4901.90     3983.82    335.13 o 
   3  13   7     6925.22     5856.38    408.60 o 
   5  13   7    45036.82    42585.74    829.68 o 
   7  13   7     4540.41     4624.52    371.59 o 
   9  13   7     7122.27     7419.02    459.60 o 
  11  13   7       26.81      -23.18    341.64 o 
  13  13   7     1148.93     1659.58    454.51 o 
 -14  14   7     2675.73     3301.91    496.91 o 
 -12  14   7     2202.56     2224.21    426.50 o 
 -10  14   7      566.68     -284.28    284.28 o 
  -8  14   7       20.61     -194.57    194.57 o 
  -6  14   7     2985.32     2747.34    269.85 o 
  -4  14   7     8890.54     8813.80    475.61 o 
  -2  14   7     3598.10     3835.84    364.71 o 
   0  14   7     3649.50     5170.26    671.06 o 
   2  14   7     4816.50     4246.94    369.12 o 
   4  14   7    18586.28    17301.30    621.23 o 
   6  14   7     8544.16     7891.57    494.65 o 
   8  14   7       27.20      218.52    319.92 o 
  10  14   7      241.29      410.39    371.10 o 
  12  14   7    17154.18    18841.50   1293.98 o 
 -13  15   7     2276.63     1810.10    458.45 o 
 -11  15   7     2581.53     2402.76    387.65 o 
  -9  15   7     3700.28     3489.14    387.68 o 
  -7  15   7    17180.90    18846.91    902.68 o 
  -5  15   7     3193.74     2706.12    330.85 o 
  -3  15   7     5544.45     5118.97    400.07 o 
  -1  15   7    18118.33    17209.85    624.71 o 
   1  15   7    54603.38    56715.41   1010.73 o 
   3  15   7      287.23      229.00    280.82 o 
   5  15   7       99.25     -101.37    254.49 o 
   7  15   7        5.33      163.41    318.56 o 
   9  15   7     8196.60     7830.25    646.14 o 
  11  15   7     1241.17     1017.77    464.53 o 
 -12  16   7    17027.46    21253.52    932.97 o 
 -10  16   7     3790.94     6365.93    928.73 o 
  -8  16   7     1048.85      793.37    404.10 o 
  -6  16   7     1327.71     1570.10    421.60 o 
  -4  16   7       72.01        8.93    275.89 o 
  -2  16   7      187.66      -32.50    304.38 o 
   0  16   7    15103.94    16064.92    628.54 o 
   2  16   7    10230.83     9659.63    539.17 o 
   4  16   7     5266.78     4515.96    419.64 o 
   6  16   7    21429.45    22191.83    854.05 o 
   8  16   7     1285.07      699.18    704.64 o 
  -9  17   7     6465.33     6331.20    654.76 o 
  -7  17   7      504.17      279.81    424.23 o 
  -5  17   7      965.25     1230.09    449.18 o 
  -3  17   7     7803.36     7288.12    491.13 o 
  -1  17   7     6699.40     6434.70    477.22 o 
   1  17   7     5055.74     4141.41    427.85 o 
   3  17   7     1814.81     1127.65    345.42 o 
   5  17   7     1479.82     1364.87    376.46 o 
   7  17   7    13916.32    15088.32    851.31 o 
  -6  18   7    19686.53    20992.18    981.07 o 
  -4  18   7        0.48     -419.45    419.45 o 
  -2  18   7     3433.62     2750.58    540.51 o 
   0  18   7      170.49        0.97    331.06 o 
   2  18   7    12595.42    12767.51    668.80 o 
   4  18   7      395.00     -318.04    318.04 o 
 -22   0   8     7993.86     7225.78    956.60 o 
 -20   0   8     5220.69     4714.70    760.16 o 
 -18   0   8    34685.04    33583.66   1383.66 o 
 -16   0   8   256035.09   242593.30   3211.46 o 
 -14   0   8      344.84      427.06    333.10 o 
 -12   0   8    11271.92    11334.06    717.45 o 
 -10   0   8      136.92       25.62    204.99 o 
  -8   0   8    28072.19    24860.68    751.62 o 
  -6   0   8   434511.53   465753.72   3241.34 o 
  -4   0   8  1261349.13  1279229.00  19601.87 o 
  -2   0   8     2426.88     1752.84    150.62 o 
   0   0   8   139823.23   135699.63   9382.42 o 
   2   0   8   151053.50   153568.13   8912.65 o 
   4   0   8   106462.23    99152.85   1071.91 o 
   6   0   8     1907.93     2462.22    217.17 o 
   8   0   8    33592.70    36109.28    689.13 o 
  10   0   8    10056.55     9571.90    470.62 o 
  12   0   8   183916.25   193522.02   2810.03 o 
  14   0   8    76794.68    80751.74   1292.43 o 
  16   0   8    21792.68    21899.42   1212.84 o 
  18   0   8     2834.98     3245.62    674.75 o 
 -21   1   8    15339.00    13751.09    788.13 o 
 -19   1   8      410.86      531.86    334.82 o 
 -17   1   8    19312.17    23970.37    851.50 o 
 -15   1   8    22697.50    21199.92    726.84 o 
 -13   1   8     1951.13     1615.84    444.14 o 
 -11   1   8     4915.46     5543.34    700.37 o 
  -9   1   8    10294.50    11859.88    348.31 o 
  -7   1   8     1341.79     1562.64    132.28 o 
  -5   1   8   366497.59   381768.13   4597.09 o 
  -3   1   8    94367.53    94637.42   1573.60 o 
  -1   1   8    10486.21     7725.60    234.23 o 
   1   1   8   120115.18   110120.62   3508.56 o 
   3   1   8    46115.95    44073.11    761.87 o 
   5   1   8    24936.16    20727.20    312.25 o 
   7   1   8   329544.47   347625.84   3202.82 o 
   9   1   8    80027.30    81393.45    733.41 o 
  11   1   8     2584.20     3330.37    239.92 o 
  15   1   8      415.30      222.67    254.17 o 
  17   1   8       37.88      -19.82    255.74 o 
  19   1   8        0.01       -7.72    377.14 o 
 -22   2   8     6176.20     5801.41    639.84 o 
 -20   2   8     7327.85     5642.18    570.52 o 
 -18   2   8      286.82      555.87    329.54 o 
 -16   2   8    36519.10    34249.33    920.65 o 
 -14   2   8     2570.94     2527.99    329.11 o 
 -12   2   8    59465.66    57815.67   1426.37 o 
 -10   2   8   241043.72   244913.53   3139.21 o 
  -8   2   8     9646.82     8610.23    371.10 o 
  -6   2   8       83.91      345.33    103.32 o 
  -4   2   8    13954.81    18273.29    244.41 o 
  -2   2   8   149977.06   122978.05   5031.96 o 
   0   2   8     2811.98     3886.82    191.08 o 
   2   2   8    76357.34    83870.51   2677.65 o 
   4   2   8    30316.98    27614.61    468.47 o 
   6   2   8    55614.84    57060.09    803.79 o 
   8   2   8   270230.59   285032.25   1841.28 o 
  10   2   8      182.20      276.17    172.59 o 
  12   2   8     4090.15     4500.29    283.64 o 
  14   2   8     4116.09     4742.46    364.06 o 
  16   2   8    29697.19    29625.78    770.27 o 
  18   2   8     1682.72     2284.45    653.20 o 
 -21   3   8     5764.82     5182.75    591.87 o 
 -19   3   8     2779.31     3183.87    457.10 o 
 -17   3   8     3571.00     3513.65    424.21 o 
 -15   3   8     7499.31     7766.17    512.40 o 
 -13   3   8     5296.32     4773.27    322.00 o 
 -11   3   8    11731.84    14290.68    531.80 o 
  -9   3   8      373.76      514.64    190.17 o 
  -7   3   8    35035.80    38629.14    534.15 o 
  -5   3   8     6328.82     8331.91    353.80 o 
  -3   3   8      576.29     1016.51     74.62 o 
  -1   3   8     9445.55     7915.89    259.48 o 
   1   3   8    22471.99    22267.45   1187.94 o 
   3   3   8   101861.13    95723.87   1345.64 o 
   5   3   8   100018.84    99389.57   1286.07 o 
   7   3   8   290770.63   293385.53   3046.98 o 
   9   3   8    12950.75    11474.43    342.82 o 
  11   3   8    15551.11    16534.04    416.86 o 
  13   3   8     2722.42     2971.54    310.21 o 
  15   3   8     2038.92     1872.73    311.36 o 
  17   3   8      517.55      802.03    291.20 o 
  19   3   8    27036.03    30702.47    885.69 o 
 -20   4   8      315.82      -57.55    452.68 o 
 -18   4   8     3179.21     2729.43    428.29 o 
 -16   4   8     5174.21     5153.43    461.28 o 
 -14   4   8    14378.60    15200.62    615.23 o 
 -12   4   8     3073.38     3540.23    275.55 o 
 -10   4   8     8113.42     9659.39   1046.29 o 
  -8   4   8    65798.84    66303.35   1883.32 o 
  -6   4   8    74880.12    66933.54   1381.20 o 
  -4   4   8    22061.07    20153.86    371.86 o 
  -2   4   8     4641.08     3675.56    119.33 o 
   0   4   8     1806.83     2100.53    135.63 o 
   2   4   8    27843.94    28664.24    595.96 o 
   4   4   8    68884.03    72308.71   2125.81 o 
   6   4   8    85275.98    94383.60   1534.84 o 
   8   4   8     2349.64     2795.53    195.77 o 
  10   4   8     5274.66     4906.98    326.48 o 
  12   4   8    24213.26    24074.88    619.60 o 
  14   4   8        0.23      -68.52    512.47 o 
  16   4   8     5450.13     7280.53    485.29 o 
  18   4   8    10808.85    13801.49    831.66 o 
 -21   5   8      237.12     -342.82    342.82 o 
 -19   5   8     3121.13     3154.17    597.88 o 
 -17   5   8    14406.47    12839.77   1123.16 o 
 -15   5   8       36.34       51.05    264.66 o 
 -13   5   8    20114.40    21119.85    554.69 o 
 -11   5   8     5101.30     5749.02    445.82 o 
  -9   5   8    16270.43    15900.22    522.18 o 
  -7   5   8     9146.59     8779.51    351.97 o 
  -5   5   8     3550.00     4245.16    227.22 o 
  -3   5   8    32874.79    29493.03    516.79 o 
  -1   5   8    32085.00    29034.40    609.52 o 
   1   5   8    96675.32    98533.78   3552.41 o 
   3   5   8    39328.00    41062.96   1050.23 o 
   5   5   8    28980.74    29411.95    578.93 o 
   7   5   8    10097.94    10665.06    362.72 o 
   9   5   8       69.42      229.31    171.92 o 
  11   5   8     3418.52     3688.31    297.49 o 
  13   5   8    11561.24    10837.88    516.02 o 
  15   5   8    27707.05    33216.43    813.44 o 
  17   5   8    22104.30    24905.85   1276.33 o 
 -20   6   8      223.85     -542.36    542.36 o 
 -18   6   8     4626.84     4078.35   1110.35 o 
 -16   6   8     4732.38     4213.82    452.48 o 
 -14   6   8     3593.63     4289.86    347.35 o 
 -12   6   8    44125.38    45059.11    935.18 o 
 -10   6   8    66062.56    65309.41   1691.14 o 
  -8   6   8    36572.58    36954.05   1042.69 o 
  -6   6   8     1612.95     1633.89    127.91 o 
  -4   6   8   128366.57   126663.48   2338.43 o 
  -2   6   8      280.35      906.51    238.64 o 
   0   6   8    56373.90    49081.15   1527.47 o 
   2   6   8     8034.22     8056.40    369.92 o 
   4   6   8   325177.34   341411.72   2572.28 o 
   6   6   8     2660.44     2203.34    253.60 o 
   8   6   8   127079.41   137017.50   1822.13 o 
  10   6   8     1771.73     1508.70    223.40 o 
  12   6   8     6515.86     6765.89    434.30 o 
  14   6   8     4823.14     4120.08    379.20 o 
  16   6   8    10869.42    14617.29    870.50 o 
  18   6   8     1918.27     3299.47    516.35 o 
 -19   7   8     3351.74     3510.02    388.62 o 
 -17   7   8       16.79     -208.28    538.09 o 
 -15   7   8      401.33      -75.79    222.93 o 
 -13   7   8    16208.25    16548.34    557.75 o 
 -11   7   8     1308.08     1122.67    292.87 o 
  -9   7   8    69629.60    64673.32   2185.76 o 
  -7   7   8    45292.09    48126.27    855.26 o 
  -5   7   8     1797.52     2394.67    152.95 o 
  -3   7   8     8690.14     9638.47    243.32 o 
  -1   7   8     1241.20     1129.83    115.17 o 
   1   7   8     1209.69     1866.95    162.11 o 
   3   7   8    77025.50    69793.82   3856.32 o 
   5   7   8    46529.64    47618.14    612.26 o 
   7   7   8       66.12      110.20    145.46 o 
   9   7   8    46890.34    49645.30   1398.16 o 
  11   7   8    12131.26    12832.95    546.59 o 
  13   7   8     2276.42     2134.15    386.71 o 
  15   7   8     2912.26     3399.72    495.13 o 
  17   7   8      511.08      726.78    393.89 o 
 -20   8   8    15722.24    16185.27   1708.22 o 
 -18   8   8     2605.86     2876.43    363.90 o 
 -16   8   8    10947.78    10181.62    509.29 o 
 -14   8   8    21234.52    22910.84    636.25 o 
 -10   8   8     7070.46     7288.14    459.61 o 
  -8   8   8   107185.48   108985.84   2049.99 o 
  -6   8   8     7168.47     7507.24    261.68 o 
  -4   8   8    22917.30    22020.18    346.63 o 
  -2   8   8   242240.23   231835.11   4386.10 o 
   0   8   8     8008.57     8197.95    313.00 o 
   2   8   8       41.67       25.06    121.40 o 
   4   8   8   180031.06   180682.02   7272.76 o 
   6   8   8    10814.14     9714.67    636.31 o 
   8   8   8       21.19      563.91    254.08 o 
  10   8   8    50269.13    52270.07   1806.45 o 
  12   8   8     4896.67     4815.89    466.63 o 
  14   8   8     9214.09     9213.09    625.06 o 
  16   8   8     2553.59     2534.14    721.72 o 
 -17   9   8      727.59      277.31    318.06 o 
 -15   9   8      374.14      608.36    222.11 o 
 -13   9   8    38591.98    39056.99   1861.96 o 
 -11   9   8    16165.75    16887.53    594.29 o 
  -9   9   8    42680.45    43182.35    781.60 o 
  -7   9   8     6822.13     8679.43    304.49 o 
  -5   9   8     9520.29     7735.78    299.05 o 
  -3   9   8    20751.81    22719.30    865.21 o 
  -1   9   8    13681.23    15864.50    332.20 o 
   1   9   8    23527.43    21553.43    782.83 o 
   3   9   8     9218.98     9154.74    343.02 o 
   5   9   8     3783.70     3635.70    345.92 o 
   7   9   8    18208.33    18934.66    772.97 o 
   9   9   8    35317.64    34493.67    908.20 o 
  11   9   8      739.75     1325.60    367.27 o 
  13   9   8     2078.46     2283.41    418.15 o 
  15   9   8     2378.57     2302.87    443.87 o 
 -18  10   8    27748.05    28780.88   1340.96 o 
 -16  10   8      540.71      688.05    361.19 o 
 -14  10   8    11845.89    13401.94    555.18 o 
 -12  10   8      263.77      244.01    189.59 o 
 -10  10   8    21089.22    22267.81    534.13 o 
  -8  10   8    10937.19    10675.69    606.49 o 
  -6  10   8     5154.24     5059.90    247.38 o 
  -4  10   8    38383.72    36198.35    846.53 o 
  -2  10   8   507089.84   503551.34   8536.40 o 
   0  10   8    64113.41    62858.53   1325.21 o 
   2  10   8    37674.28    33432.66    860.50 o 
   4  10   8      193.44      367.98    168.44 o 
   6  10   8     4903.45     4733.91    413.41 o 
   8  10   8     3669.40     3959.92    403.43 o 
  10  10   8    76927.13    73336.40   1330.46 o 
  12  10   8       48.77     1103.75    380.63 o 
  14  10   8     3171.46     4187.15    507.21 o 
  16  10   8     7628.83     6976.94    649.05 o 
 -17  11   8      549.75      500.82    385.06 o 
 -15  11   8    43826.90    46958.41    941.75 o 
 -13  11   8    14939.39    16016.80    494.42 o 
 -11  11   8      196.27      137.65    197.16 o 
  -9  11   8    28946.13    30452.96    948.03 o 
  -7  11   8   218458.64   230890.45   6587.92 o 
  -5  11   8    30680.78    29457.62    819.88 o 
  -3  11   8    10407.43    10858.61    316.31 o 
  -1  11   8     2580.28     2204.36    206.50 o 
   1  11   8      916.45     1119.85    193.55 o 
   3  11   8    13702.83    13191.27    474.63 o 
   5  11   8     3287.48     2838.84    262.65 o 
   7  11   8       51.28       61.01    245.98 o 
   9  11   8    21733.84    25046.36    841.19 o 
  11  11   8    83496.84    83336.73   1498.18 o 
  13  11   8     5280.48     4086.43    956.60 o 
  15  11   8      372.60      236.24    398.47 o 
 -16  12   8       53.38     -205.52    334.19 o 
 -14  12   8     6837.92     7762.56    629.37 o 
 -12  12   8     1079.92     1453.43    300.60 o 
 -10  12   8     1804.05     1685.50    244.90 o 
  -8  12   8    13992.91    15641.02    716.26 o 
  -6  12   8    14661.10    13990.35    443.53 o 
  -4  12   8    16284.87    16359.04    433.91 o 
  -2  12   8    10734.37    10178.44    493.83 o 
   0  12   8     5753.88     5466.94    311.82 o 
   2  12   8     9781.51     9303.02    389.57 o 
   4  12   8    36198.51    32522.98   1118.61 o 
   6  12   8    25004.64    22990.91    700.16 o 
   8  12   8       75.58     -112.81    217.54 o 
  10  12   8     1980.94     1909.62    402.49 o 
  12  12   8     1299.68      563.99    370.51 o 
  14  12   8     1759.63     1753.75    459.63 o 
 -15  13   8      119.77     -218.13    342.53 o 
 -13  13   8      947.45      446.19    384.35 o 
 -11  13   8      372.35      -72.45    220.86 o 
  -9  13   8       29.41      -45.65    202.88 o 
  -7  13   8     1149.26      755.06    212.89 o 
  -5  13   8       43.24      -91.19    182.65 o 
  -3  13   8     1767.83     2181.78    293.20 o 
  -1  13   8     3431.40     2738.70    310.59 o 
   1  13   8     1462.64      966.25    264.43 o 
   3  13   8     2180.55     1302.76    315.00 o 
   5  13   8    18782.38    16992.98    523.07 o 
   7  13   8       17.42       46.15    229.65 o 
   9  13   8        0.52      243.00    246.74 o 
  11  13   8     1175.61     1086.65    550.90 o 
  13  13   8    11402.99    10829.03    742.56 o 
 -14  14   8     3709.06     3733.18    522.66 o 
 -12  14   8      143.51      196.37    336.41 o 
 -10  14   8      917.56      336.01    296.68 o 
  -8  14   8     7396.27     7730.69    416.69 o 
  -6  14   8      854.24      822.86    268.44 o 
  -4  14   8     7813.63     8854.87    655.76 o 
  -2  14   8     5463.99     6351.46    431.79 o 
   0  14   8     6145.62     5529.91    408.98 o 
   2  14   8        3.81      -22.21    234.07 o 
   4  14   8     4557.93     4085.93    460.24 o 
   6  14   8     1181.40     1123.23    354.95 o 
   8  14   8     6956.24     5887.66    549.19 o 
  10  14   8     2290.80     2243.71    451.87 o 
  12  14   8     7826.56     9129.53    594.81 o 
 -13  15   8      304.52      543.85    402.02 o 
 -11  15   8     2396.50     1473.55    362.34 o 
  -9  15   8        3.17     -111.32    275.10 o 
  -7  15   8        4.43     -170.42    241.79 o 
  -5  15   8     1493.62      915.07    288.85 o 
  -3  15   8     5793.12     5217.17    410.63 o 
  -1  15   8    10199.15     9043.46    518.65 o 
   1  15   8    26523.89    28926.10    773.59 o 
   3  15   8     2334.73     2033.27    340.80 o 
   5  15   8     2659.45     2488.50    366.84 o 
   7  15   8     1298.25     1095.00    482.57 o 
   9  15   8      121.98      137.10    352.96 o 
  11  15   8     3273.85     2068.54    494.94 o 
 -12  16   8    15821.63    16614.44   1843.59 o 
 -10  16   8    32886.82    36321.22   1059.90 o 
  -8  16   8      116.72      -84.03    370.81 o 
  -6  16   8     2872.66     3729.83    400.00 o 
  -4  16   8     6354.57     6778.46    463.32 o 
  -2  16   8    17485.19    16990.94    639.16 o 
   0  16   8      908.85     1301.24    317.95 o 
   2  16   8     1826.63     1743.30    334.96 o 
   4  16   8     2265.84     2969.18    393.84 o 
   6  16   8     7162.16     8315.31    604.83 o 
   8  16   8     9048.19     7695.60    661.38 o 
  -9  17   8     1355.45     1421.77    521.13 o 
  -7  17   8     7819.56     6019.89   1225.65 o 
  -5  17   8    17353.91    17721.22   1541.67 o 
  -3  17   8       26.82     -342.00    342.00 o 
  -1  17   8      794.29      -63.93    292.45 o 
   1  17   8     1321.90     1786.59    361.35 o 
   3  17   8    13562.14    14880.82    664.66 o 
   5  17   8     7515.41     7830.47    554.09 o 
   7  17   8    10758.45    16363.36   1298.25 o 
  -6  18   8    14223.05    16503.42   1131.70 o 
  -4  18   8    12985.89    11770.35    833.19 o 
  -2  18   8     1624.87     1199.31    434.00 o 
   0  18   8      535.41      160.90    341.12 o 
   2  18   8     8683.44    10240.80    639.62 o 
   4  18   8     1227.68      682.73    382.76 o 
 -21   1   9     3589.73     3899.98    540.31 o 
 -19   1   9    13076.99    10911.36    664.34 o 
 -17   1   9    94226.59    92344.69   1494.76 o 
 -15   1   9    12257.48    12316.78    600.91 o 
 -13   1   9    48255.82    46903.91   1375.12 o 
 -11   1   9    21976.23    20003.36    491.36 o 
  -9   1   9     6173.15     8273.99    433.38 o 
  -7   1   9    47879.53    47265.18    864.19 o 
  -5   1   9   658280.50   645774.44   3893.78 o 
  -3   1   9    95224.41    83653.28   2576.56 o 
  -1   1   9    64145.43    52170.08   1702.50 o 
   1   1   9   339952.66   285391.38   9723.12 o 
   3   1   9     1802.78     2272.85    189.85 o 
   5   1   9    94679.88    97006.56   1778.94 o 
   7   1   9    34432.59    32941.23    459.38 o 
   9   1   9    13185.23    14120.15    422.85 o 
  11   1   9    21418.38    24697.49    501.12 o 
  13   1   9   233862.16   241113.52   1873.86 o 
  15   1   9      117.01     -224.30    228.01 o 
  17   1   9     1689.65     2017.11    422.63 o 
  19   1   9    11859.51    11951.71    779.09 o 
 -22   2   9      138.12     -337.37    386.53 o 
 -20   2   9      210.62     -182.97    350.13 o 
 -18   2   9     6751.97     6834.47    566.84 o 
 -16   2   9    24005.48    21652.71   1059.10 o 
 -14   2   9      261.20       55.87    217.17 o 
 -12   2   9    21279.29    21349.97    556.83 o 
 -10   2   9    20687.65    20584.41    479.95 o 
  -8   2   9     7556.60     7674.94    605.13 o 
  -6   2   9    75287.46    74939.77   1145.36 o 
  -4   2   9    22523.72    22497.92    461.16 o 
  -2   2   9    30092.97    30247.71   1285.81 o 
   0   2   9   295655.63   264684.16  12161.61 o 
   2   2   9    61505.32    53541.36   1042.95 o 
   4   2   9     5211.48     5618.23    232.47 o 
   6   2   9   104198.27   110099.44   1999.61 o 
   8   2   9    93705.52    93044.19    753.85 o 
  10   2   9    28280.88    30389.06    518.25 o 
  12   2   9     3777.65     4269.80    323.50 o 
  14   2   9    12393.45    13952.99    551.73 o 
  16   2   9      260.86      141.98    259.58 o 
  18   2   9        8.32      -80.78    358.61 o 
 -21   3   9     1628.01      528.41    431.79 o 
 -19   3   9    14611.52    14005.28    841.30 o 
 -17   3   9     4603.95     4759.32    457.10 o 
 -15   3   9     8425.42     7509.43    503.62 o 
 -13   3   9     9699.62     9871.06    418.76 o 
 -11   3   9   213999.80   213383.20   1620.71 o 
  -9   3   9     2525.93     2292.82    253.44 o 
  -7   3   9   117157.63   123525.46   1073.92 o 
  -5   3   9      411.46      725.22     81.77 o 
  -3   3   9     5620.96     7623.71    311.94 o 
  -1   3   9       13.79      264.68     82.84 o 
   1   3   9    12770.87    10235.57    591.75 o 
   3   3   9    38884.47    40060.50    524.05 o 
   5   3   9     6663.11     7169.74    274.92 o 
   7   3   9   155402.47   160528.41   1717.99 o 
   9   3   9    16742.01    17490.15    392.80 o 
  11   3   9    11810.88    13209.79    471.53 o 
  13   3   9     7574.54     7448.18    445.11 o 
  15   3   9    16878.68    16183.01    877.17 o 
  17   3   9     1652.16     1469.07    335.11 o 
 -20   4   9     1205.84      561.52    422.25 o 
 -18   4   9     4670.15     4384.93    476.09 o 
 -16   4   9     2117.80     2304.01    371.54 o 
 -14   4   9    14742.13    15410.57    551.04 o 
 -12   4   9     1636.06     1873.13    269.14 o 
 -10   4   9     2528.92     2517.80    563.71 o 
  -8   4   9      192.58      466.22    176.32 o 
  -6   4   9     3816.76     2930.64    135.02 o 
  -4   4   9    22497.85    20647.67    399.16 o 
  -2   4   9     1001.00      753.25     71.94 o 
   0   4   9    22539.74    27739.46   1320.96 o 
   2   4   9     1342.19      975.36    125.57 o 
   4   4   9    27357.71    28176.57    974.24 o 
   6   4   9     4945.12     5831.71    325.46 o 
   8   4   9    29123.04    33995.21   1153.17 o 
  10   4   9     2761.14     2860.53    289.72 o 
  12   4   9      535.63      294.20    550.71 o 
  14   4   9      102.67      195.68    301.38 o 
  16   4   9     2921.12     3367.76    488.59 o 
  18   4   9    12996.79    14077.87    662.20 o 
 -21   5   9     1175.68     1080.77    440.19 o 
 -19   5   9     6153.53     7022.38    599.81 o 
 -17   5   9       25.09      460.07    313.36 o 
 -15   5   9     7816.72     7513.25    431.09 o 
 -13   5   9    18432.37    19574.00    546.16 o 
 -11   5   9    60866.04    60826.12   1981.54 o 
  -9   5   9    20464.24    20054.01    582.79 o 
  -7   5   9     1527.09     2364.05    493.12 o 
  -5   5   9    38899.18    43446.80    950.81 o 
  -3   5   9   137925.83   150207.13   3387.26 o 
  -1   5   9    61845.89    60869.59   1441.50 o 
   1   5   9    16999.25    16884.82    549.82 o 
   3   5   9    18862.33    18604.73    407.17 o 
   5   5   9    13669.92    14509.47    379.57 o 
   7   5   9    18021.15    18840.06    461.88 o 
   9   5   9    48339.79    50087.73   1828.57 o 
  11   5   9    13876.58    13021.01    485.29 o 
  13   5   9     2817.01     3203.31    571.83 o 
  15   5   9      358.29      170.14    388.70 o 
  17   5   9       26.42      -10.31    273.55 o 
 -20   6   9      126.26     -362.27    858.38 o 
 -18   6   9      242.78      386.95    533.82 o 
 -16   6   9     6842.04     6825.75    463.36 o 
 -14   6   9      165.79      355.01    224.15 o 
 -12   6   9    12793.32    14336.44    599.81 o 
 -10   6   9    18018.08    17848.62    606.77 o 
  -8   6   9    27431.90    27189.70    492.49 o 
  -6   6   9    18412.15    18550.32    587.73 o 
  -4   6   9        3.78      241.88     88.88 o 
  -2   6   9    10293.20    11360.56    266.24 o 
   0   6   9    15260.50    16926.60    521.30 o 
   2   6   9      653.26       28.13    126.91 o 
   4   6   9     6629.81     4954.36    658.43 o 
   6   6   9    12109.09    12337.70    380.76 o 
   8   6   9     1052.88     1153.00    199.12 o 
  10   6   9     6768.95     7296.71    391.28 o 
  12   6   9    22181.77    22348.19    681.54 o 
  14   6   9      552.98       40.78    254.55 o 
  16   6   9     6807.23     7685.63    519.18 o 
  18   6   9      415.54      707.41    408.56 o 
 -19   7   9     6295.55     6438.83    849.84 o 
 -17   7   9     3676.47     2756.91    424.74 o 
 -15   7   9     8662.70     8587.40    468.41 o 
 -13   7   9    29568.35    31379.76    872.56 o 
 -11   7   9    21203.15    20850.35    678.94 o 
  -9   7   9    17656.52    14544.23    386.96 o 
  -7   7   9    75855.96    77621.74   2016.57 o 
  -5   7   9   196022.48   193167.30   3759.66 o 
  -3   7   9    70276.71    69392.53    881.09 o 
  -1   7   9    17339.11    16679.90    386.64 o 
   1   7   9    76429.19    70303.96   2161.75 o 
   3   7   9   282128.66   265733.53  10593.80 o 
   5   7   9   252518.78   241625.48   2783.57 o 
   7   7   9     2167.83     2063.22    215.36 o 
   9   7   9    29918.27    32179.04    669.47 o 
  11   7   9     5534.34     4513.14    446.43 o 
  13   7   9    26223.08    24009.68   1259.81 o 
  15   7   9       11.79     -328.11    328.11 o 
  17   7   9     4486.44     4944.61    798.59 o 
 -20   8   9     3184.31     2126.27    533.85 o 
 -18   8   9       73.95     -451.54    593.61 o 
 -16   8   9     3162.91     3582.14    359.17 o 
 -14   8   9    46616.34    52173.32   1504.86 o 
 -12   8   9    99192.28    99691.07   4355.97 o 
 -10   8   9    18784.18    19935.04    507.74 o 
  -8   8   9    61469.59    63100.17   1683.29 o 
  -6   8   9    13955.64    13533.49    310.82 o 
  -4   8   9    16576.56    15808.39    358.60 o 
   0   8   9    50755.68    46542.12   1222.71 o 
   2   8   9     2555.69     2350.45    196.04 o 
   4   8   9    29246.76    29702.42   2101.12 o 
   6   8   9     1348.86     1140.93    276.91 o 
   8   8   9    92347.34    95205.62   1874.77 o 
  10   8   9    63652.05    63716.05   1802.18 o 
  12   8   9      732.32      962.02    334.19 o 
  14   8   9      138.58     -291.75    291.75 o 
  16   8   9     9465.13    10681.33    736.74 o 
 -19   9   9    38828.55    39810.86   2135.28 o 
 -17   9   9      277.91     -215.19    215.19 o 
 -15   9   9    11639.05    11836.07    524.01 o 
 -13   9   9    38960.55    40772.77   1721.03 o 
 -11   9   9    11205.79    12542.99    474.20 o 
  -9   9   9      883.16     1355.70    195.53 o 
  -7   9   9    14501.76    14611.11    348.72 o 
  -5   9   9     6200.34     5028.49    361.07 o 
  -3   9   9   310899.53   307133.94   4366.61 o 
  -1   9   9   406673.84   392650.84   7499.56 o 
   1   9   9     1200.46     1304.09    207.11 o 
   3   9   9     5987.25     4674.82    278.98 o 
   5   9   9    24653.57    24523.15    708.08 o 
   7   9   9      904.76      733.30    270.97 o 
   9   9   9    98784.72   103073.57   1506.41 o 
  11   9   9    36023.41    36642.29   1490.42 o 
  13   9   9     1148.17     1791.40    404.10 o 
  15   9   9    18461.49    17967.02    863.58 o 
 -18  10   9     2395.40     3143.76    531.40 o 
 -16  10   9    11759.69    12734.11    495.39 o 
 -14  10   9    32325.71    36142.03   1468.36 o 
 -12  10   9      587.70      380.62    234.00 o 
 -10  10   9     4216.96     3652.04    277.17 o 
  -8  10   9      223.69      360.58    157.72 o 
  -6  10   9     5812.82     6540.10    273.34 o 
  -4  10   9     6677.26     6737.96    598.63 o 
   0  10   9    67554.98    64318.81   1398.02 o 
   2  10   9      345.83      339.45    157.54 o 
   4  10   9     1207.90     1458.53    203.04 o 
   6  10   9     1288.97      957.66    266.27 o 
   8  10   9     7964.72     8792.68    649.12 o 
  10  10   9     5021.95     7320.07    603.95 o 
  12  10   9     8206.57     7813.13    625.06 o 
  14  10   9     8653.55     8262.74    669.65 o 
 -17  11   9       35.32     -314.41    314.41 o 
 -15  11   9    16082.12    19945.41    870.06 o 
 -13  11   9    12176.06    13634.90    560.83 o 
 -11  11   9     9892.54     9951.98    417.01 o 
  -9  11   9      140.81      564.96    202.56 o 
  -7  11   9    11854.74    14588.29    622.64 o 
  -5  11   9     2835.74     2594.12    200.76 o 
  -3  11   9    17894.81    18466.41    479.21 o 
  -1  11   9    11545.31    12455.71    388.33 o 
   1  11   9     8722.88     9759.33    364.47 o 
   3  11   9     6246.02     6773.56    353.01 o 
   5  11   9     6696.03     6479.91    407.10 o 
   7  11   9     2997.91     3152.39    377.14 o 
   9  11   9    22384.64    21416.72    810.95 o 
  11  11   9    16050.07    17136.80    809.02 o 
  13  11   9       17.35       55.85    345.34 o 
  15  11   9     3647.31     3885.44    558.43 o 
 -16  12   9     2508.57     2092.57    734.54 o 
 -14  12   9    25441.95    25917.83    927.96 o 
 -12  12   9    16351.89    17172.05    597.84 o 
 -10  12   9     7786.49     8862.03    468.47 o 
  -8  12   9      842.46     1303.30    220.45 o 
  -6  12   9     1347.91     1585.20    239.16 o 
  -4  12   9     2822.54     3209.71    252.79 o 
  -2  12   9     3203.73     3488.20    255.16 o 
   0  12   9     3138.49     2757.70    252.41 o 
   2  12   9     2033.28     1596.93    305.66 o 
   4  12   9     4128.85     4266.30    314.44 o 
   6  12   9     7348.28     6582.02    432.17 o 
   8  12   9       21.44     -216.28    216.28 o 
  10  12   9     6715.31     5931.68    546.02 o 
  12  12   9      848.73        5.55    352.34 o 
  14  12   9     7404.78     6588.94    619.02 o 
 -15  13   9      371.57      -51.25    580.80 o 
 -13  13   9       13.52     -313.98    313.98 o 
 -11  13   9     1545.82     1057.37    305.24 o 
  -9  13   9      570.45      567.23    236.25 o 
  -7  13   9     4738.01     4524.67    306.27 o 
  -5  13   9     4596.23     4949.52    359.34 o 
  -3  13   9    39838.82    39981.94    784.57 o 
  -1  13   9    23455.61    25798.99    660.67 o 
   1  13   9     4856.26     5118.57    433.40 o 
   3  13   9      209.84     -274.20    322.99 o 
   5  13   9      932.20     1123.20    243.51 o 
   7  13   9    15837.21    16030.32    586.12 o 
   9  13   9     7483.09     6654.71    469.62 o 
  11  13   9      197.67      151.30    359.31 o 
  13  13   9       55.77      274.82    439.87 o 
 -14  14   9     2374.15     2895.44    760.16 o 
 -12  14   9      263.41      497.95    563.71 o 
 -10  14   9     4332.76     3901.16    334.47 o 
  -8  14   9    12157.45    11255.56    512.38 o 
  -6  14   9     1120.04     1061.73    281.22 o 
  -4  14   9    23536.69    23852.57    691.17 o 
  -2  14   9     3743.68     3237.06    347.73 o 
   0  14   9    17415.42    17000.05    595.13 o 
   2  14   9     5976.12     5188.83    400.83 o 
   4  14   9     2161.89     1393.98    390.13 o 
   6  14   9     8334.62     9322.52    986.50 o 
   8  14   9       39.61      132.66    333.20 o 
  10  14   9     5544.24     5009.21    528.42 o 
  12  14   9     6782.35     6962.27    524.35 o 
 -13  15   9     4986.63     5166.18    575.61 o 
 -11  15   9     5950.31     5293.73    468.78 o 
  -9  15   9      463.74      125.16    278.27 o 
  -7  15   9     4532.41     4281.98    643.53 o 
  -5  15   9     2115.64     2858.16    351.10 o 
  -3  15   9      185.14       10.07    269.40 o 
  -1  15   9      102.94        7.14    372.76 o 
   1  15   9      652.85      919.00    295.68 o 
   3  15   9    14687.50    13192.39    585.73 o 
   5  15   9    10026.69    10581.23    573.92 o 
   7  15   9     1624.78     1657.14    410.68 o 
   9  15   9     3026.28     2791.76    576.53 o 
 -10  16   9    12739.85    17667.67   2622.12 o 
  -8  16   9    11094.28    10572.16   1101.80 o 
  -6  16   9      191.26     -117.39    254.76 o 
  -4  16   9     4584.85     5005.50    555.73 o 
  -2  16   9       16.38     -130.88    324.77 o 
   0  16   9    11665.56    12023.64    595.36 o 
   2  16   9      109.51       50.92    285.76 o 
   4  16   9     2347.29     1567.36    350.43 o 
   6  16   9     7322.02    10443.53    720.79 o 
   8  16   9     2554.08     2937.10    708.91 o 
  -9  17   9     9286.02    11126.54    832.40 o 
  -7  17   9     1069.00      418.51    449.95 o 
  -5  17   9     8895.69     8662.80    621.57 o 
  -3  17   9     1336.74     1116.34    540.94 o 
  -1  17   9      842.67      655.91    328.22 o 
   1  17   9     8226.93     8444.11    560.62 o 
   3  17   9      883.98      808.12    526.21 o 
   5  17   9     4424.68     4249.29    487.06 o 
  -6  18   9    26759.64    29573.77   1443.45 o 
  -4  18   9     1907.74     1391.52    531.06 o 
  -2  18   9        2.03     -308.47    308.47 o 
   0  18   9     1098.71      981.35    387.43 o 
   2  18   9    29917.23    31558.96    922.82 o 
 -22   0  10     1192.98     -119.58    529.55 o 
 -20   0  10    10988.77    12794.59   1016.39 o 
 -18   0  10    41193.19    40997.35   1503.24 o 
 -16   0  10   113572.02   106678.54   2203.61 o 
 -14   0  10    23561.07    27314.49   1076.18 o 
 -12   0  10    19530.17    16262.28    828.49 o 
 -10   0  10    72567.69    72164.63   1332.42 o 
  -8   0  10   449282.56   458627.72   9745.42 o 
  -6   0  10   187523.55   195383.27   3356.66 o 
  -4   0  10   238296.31   248844.53  13537.66 o 
   0   0  10   438638.28   395893.44  31747.32 o 
   2   0  10   227427.66   209202.86  10116.95 o 
   4   0  10    15204.48    13106.30    495.38 o 
   6   0  10    18282.83    19320.19    502.05 o 
   8   0  10     5868.64     5464.41    377.14 o 
  10   0  10     5722.11     6247.25    474.03 o 
  12   0  10   300851.72   323645.28   3980.16 o 
  14   0  10    74033.98    77271.46   1955.92 o 
  16   0  10    13069.96    16689.34   1110.34 o 
  18   0  10     6480.59     5978.78    845.57 o 
 -21   1  10       71.19       67.30    373.13 o 
 -19   1  10     3398.04     2790.27    434.72 o 
 -17   1  10    17936.31    18682.11    782.10 o 
 -15   1  10    12978.40    12280.05    603.95 o 
 -13   1  10    25298.71    24187.48    734.54 o 
 -11   1  10    71602.96    68974.48   1087.95 o 
  -9   1  10     1213.53      854.20    132.22 o 
  -7   1  10    98405.34   105144.22    677.54 o 
  -5   1  10   209240.47   214747.31   4292.62 o 
  -3   1  10    26883.96    23927.18    707.41 o 
  -1   1  10    68581.82    57559.34   2994.48 o 
   1   1  10   119565.73   102906.25   3741.56 o 
   3   1  10    35089.93    30936.00   1091.03 o 
   5   1  10      423.86      512.09    113.64 o 
   7   1  10    12748.00    13683.99    336.88 o 
   9   1  10     8764.42     8613.75    327.94 o 
  11   1  10     1106.64     1363.95    209.25 o 
  13   1  10     2638.17     4535.33    657.67 o 
  15   1  10      632.58      629.52    274.96 o 
  17   1  10     5461.88     5040.74    540.51 o 
 -22   2  10     4644.83     2829.79    528.22 o 
 -20   2  10     9056.07     7406.50    627.32 o 
 -18   2  10        8.11     -278.46    278.46 o 
 -16   2  10     4837.20     4852.74    455.95 o 
 -14   2  10      911.87      968.99    274.75 o 
 -12   2  10    85268.27    89442.63   1017.44 o 
 -10   2  10    41890.77    46963.30    688.64 o 
  -8   2  10   222623.61   220547.95   2558.56 o 
  -6   2  10     1163.17     1397.52    128.44 o 
  -4   2  10     1634.88     2979.36    132.70 o 
   0   2  10    77266.11    72667.97   3593.62 o 
   4   2  10     5279.67     5272.29    190.98 o 
   6   2  10   171158.47   182222.98   3064.75 o 
   8   2  10    65087.98    68237.30    709.54 o 
  10   2  10    11683.90    12384.86    375.08 o 
  12   2  10    16840.92    16757.67    548.99 o 
  14   2  10       37.35     -110.62    233.43 o 
  16   2  10    15665.02    16190.92    622.92 o 
  18   2  10    13282.42    13209.54    821.30 o 
 -21   3  10        1.15     -461.22    538.09 o 
 -19   3  10     1378.74      950.80    439.87 o 
 -17   3  10     5612.41     5722.12    501.17 o 
 -15   3  10     3114.46     3304.98    388.67 o 
 -13   3  10     8226.49     9901.40    430.58 o 
 -11   3  10   157060.50   153401.17   1277.71 o 
  -9   3  10    37112.53    37578.00   1110.35 o 
  -7   3  10     3556.09     2801.14    285.95 o 
  -5   3  10      512.72      560.92    117.29 o 
  -3   3  10    43381.39    40019.46   1074.62 o 
  -1   3  10      645.11      559.59     83.34 o 
   1   3  10    52025.75    46651.66   2375.61 o 
   3   3  10    14045.82    14945.27    287.24 o 
   5   3  10    55371.34    58065.41   1724.69 o 
   7   3  10    29491.00    32804.52    456.65 o 
   9   3  10     4640.75     4376.57    289.10 o 
  11   3  10       18.58      -64.85    172.49 o 
  13   3  10     2460.00     2183.02    292.81 o 
  15   3  10      254.69     -210.92    242.83 o 
  17   3  10       62.65      -64.64    275.55 o 
 -20   4  10     6419.79     7978.39    673.38 o 
 -18   4  10        6.68      -52.75    306.42 o 
 -16   4  10    12551.11    12454.86    901.09 o 
 -14   4  10    11803.73    12071.89    473.19 o 
 -12   4  10     5359.27     6075.56    438.20 o 
 -10   4  10     1910.85     1873.10    294.67 o 
  -8   4  10      715.49     1412.23    191.94 o 
  -6   4  10    10882.23    11384.82    398.92 o 
  -4   4  10    17081.67    18574.55    324.32 o 
  -2   4  10     6759.24     5955.25    163.29 o 
   0   4  10    16303.07    17027.57   1038.27 o 
   2   4  10   132189.66   116928.18   4060.62 o 
   4   4  10    73040.55    72642.99    933.92 o 
   6   4  10     9090.82     9595.13    248.85 o 
   8   4  10     2468.01     2595.67    247.84 o 
  10   4  10    17565.71    18613.07    516.42 o 
  12   4  10     4339.61     3902.15    333.37 o 
  14   4  10     3575.74     3796.84    504.22 o 
  16   4  10       13.86     -236.51    293.30 o 
  18   4  10     4745.33     4455.27    465.16 o 
 -21   5  10     1202.54     1510.83    696.10 o 
 -19   5  10     7714.34     8328.33    657.56 o 
 -17   5  10    13924.24    14993.31    711.97 o 
 -15   5  10     2632.78     2984.41    316.31 o 
 -13   5  10      119.70      404.94    190.14 o 
 -11   5  10     2818.67     3455.37    356.33 o 
  -9   5  10    46879.09    46828.70    898.40 o 
  -7   5  10    23643.63    19743.39    425.71 o 
  -5   5  10    17590.29    18204.16    507.65 o 
  -3   5  10    31858.16    32537.80    896.36 o 
  -1   5  10    50277.45    45560.72    836.24 o 
   1   5  10     1061.04      783.84    169.56 o 
   3   5  10    12962.11    14836.73    561.86 o 
   5   5  10    43219.05    40099.38    666.63 o 
   7   5  10    36272.03    37538.45   1109.31 o 
   9   5  10     6909.66     7833.74    386.80 o 
  11   5  10     3324.70     3380.33    365.93 o 
  13   5  10     4869.45     5054.21    385.68 o 
  15   5  10     1329.87      685.67    540.98 o 
  17   5  10     1169.78      506.48    316.53 o 
 -20   6  10     1096.59     1480.24    469.76 o 
 -18   6  10     3425.17     3589.32    475.34 o 
 -16   6  10       20.98      144.40    232.09 o 
 -14   6  10     1244.26     1126.29    376.19 o 
 -12   6  10    11283.92    11509.25    734.54 o 
 -10   6  10     1777.08     1823.88    301.25 o 
  -8   6  10   178532.55   173304.88   3657.87 o 
  -6   6  10    22520.73    22333.68    699.38 o 
  -4   6  10    29725.60    26616.77    511.88 o 
  -2   6  10    65271.23    65523.53   2029.59 o 
   0   6  10   228935.50   217150.42   4655.11 o 
   2   6  10      833.32      578.62    143.16 o 
   4   6  10    81566.10    84739.03   2092.29 o 
   6   6  10    44655.75    45921.80    659.93 o 
   8   6  10    17918.08    17959.27    484.68 o 
  10   6  10    15012.28    15952.99    517.51 o 
  12   6  10     1078.89      773.98    254.05 o 
  14   6  10     1463.17      603.66    391.92 o 
  16   6  10        0.23     -329.11    329.11 o 
 -19   7  10     1637.53     1245.20    555.17 o 
 -17   7  10      994.31      818.03    275.78 o 
 -15   7  10     5972.38     6735.17    431.98 o 
 -13   7  10    62983.64    64002.82   2216.42 o 
 -11   7  10     7985.48     9262.03    506.89 o 
  -9   7  10     8938.50     8636.01    383.40 o 
  -7   7  10    49793.32    47637.70   1149.17 o 
  -5   7  10     8780.16     8981.11    250.39 o 
  -3   7  10     7238.75     7009.49    224.37 o 
  -1   7  10    15397.36    14944.43    464.99 o 
   1   7  10     6128.55     5910.84    321.11 o 
   3   7  10    33957.81    30701.55    932.98 o 
   5   7  10    75961.90    71354.26   1279.95 o 
   7   7  10       14.66      158.30    223.54 o 
   9   7  10    24166.15    25044.35    973.69 o 
  11   7  10     2931.00     2771.90    407.36 o 
  13   7  10        4.29     -144.94    296.72 o 
  15   7  10     4130.64     3828.71    521.13 o 
  17   7  10     5309.21     4734.31    579.41 o 
 -20   8  10     2435.24     1793.35    523.35 o 
 -18   8  10     1311.87      420.33    375.55 o 
 -16   8  10     3183.57     2778.25    338.77 o 
 -14   8  10    47745.39    51986.62   2207.88 o 
 -12   8  10    19227.33    21391.53    577.78 o 
 -10   8  10    10497.85    10031.90    358.03 o 
  -8   8  10   126405.48   127653.76   2682.59 o 
  -6   8  10      111.08      283.65    187.59 o 
  -4   8  10     2319.42     2748.75    189.76 o 
  -2   8  10    68290.00    63197.96   1266.47 o 
   0   8  10     9843.04     9660.27    361.37 o 
   2   8  10       20.20      -96.88    139.02 o 
   4   8  10   139613.34   142113.47   4082.65 o 
   6   8  10       73.52      355.99    243.20 o 
   8   8  10     4959.34     5625.74    567.98 o 
  10   8  10    59011.89    61549.89   1210.90 o 
  12   8  10     2795.27     2573.74    406.83 o 
  14   8  10     1663.02     1041.82    386.71 o 
  16   8  10    21324.46    24089.04    993.15 o 
 -19   9  10      254.48     -283.39   1353.77 o 
 -17   9  10       37.53     -255.05    255.05 o 
 -15   9  10      697.71     1691.52    288.08 o 
 -13   9  10    50306.11    51826.49    869.29 o 
 -11   9  10    10085.16     9988.73    458.02 o 
  -9   9  10    25791.92    26212.92    656.79 o 
  -7   9  10     8059.87     8706.18    293.24 o 
  -5   9  10    31936.06    31087.14   1145.11 o 
  -3   9  10    48095.59    50625.44    926.08 o 
  -1   9  10    14678.48    16504.62    817.66 o 
   1   9  10    41307.32    38699.23    981.31 o 
   3   9  10    16936.52    18443.86    707.79 o 
   5   9  10    23188.88    24473.88    724.44 o 
   7   9  10     5892.77     5452.17    450.93 o 
   9   9  10    31656.83    33809.74    950.51 o 
  11   9  10      371.40      946.10    341.19 o 
  13   9  10      130.86      305.33    409.97 o 
 -18  10  10        3.07     -470.77    550.90 o 
 -14  10  10    46063.32    48741.46   1140.26 o 
 -12  10  10     3620.03     3538.88    332.22 o 
 -10  10  10    18888.78    20948.61    502.26 o 
  -8  10  10     3743.26     4232.70    240.73 o 
  -6  10  10    10229.86    10866.01    318.16 o 
  -4  10  10    40465.52    39856.55   1578.77 o 
  -2  10  10   346656.47   341317.66   4913.26 o 
   0  10  10    11649.93    10526.49    377.24 o 
   2  10  10     5601.46     5463.58    309.30 o 
   4  10  10     5165.29     5283.96    354.56 o 
   6  10  10     6275.74     6604.29    479.43 o 
   8  10  10    11689.52    11808.14    633.80 o 
  10  10  10    57139.46    55191.73   1216.05 o 
  12  10  10     1253.45     1743.01    512.47 o 
  14  10  10    20115.00    19645.94    902.89 o 
 -17  11  10      320.57      645.54    383.25 o 
 -15  11  10    56340.78    57979.84   2814.30 o 
 -13  11  10    23725.81    22952.03    670.17 o 
 -11  11  10       37.13     -182.91    182.91 o 
  -9  11  10       14.31      -49.02    154.33 o 
  -7  11  10     1864.06     2150.53    206.08 o 
  -5  11  10    11143.82    12435.30    461.16 o 
  -3  11  10    51717.90    52266.14    940.63 o 
  -1  11  10     1330.74     1796.65    207.35 o 
   1  11  10    27090.98    26317.18    530.36 o 
   3  11  10   100457.42    94776.80   1857.92 o 
   5  11  10     6213.77     6320.02    410.67 o 
   7  11  10     2764.21     2956.95    386.39 o 
   9  11  10    17858.76    18488.12    999.31 o 
  11  11  10    39037.88    35684.47   1507.51 o 
  13  11  10     2214.90     2128.58    454.51 o 
 -16  12  10     2449.10     1007.85    700.37 o 
 -14  12  10     6187.60     8547.63   1174.40 o 
 -12  12  10      194.22       31.67    364.97 o 
 -10  12  10     3163.66     3562.25    298.97 o 
  -8  12  10     3934.76     4444.28    326.69 o 
  -6  12  10    10936.15    11326.19    406.60 o 
  -4  12  10    24457.89    23312.40    505.57 o 
  -2  12  10    13985.72    16171.88    444.68 o 
   0  12  10     8527.79     7929.84    374.77 o 
   2  12  10    32575.95    30514.02    862.96 o 
   4  12  10    25857.53    22823.53    569.42 o 
   6  12  10     3423.79     4545.37    460.66 o 
   8  12  10       57.04     -242.99    294.27 o 
  10  12  10      904.65      475.46    348.65 o 
  12  12  10      161.82     -335.15    335.15 o 
 -15  13  10     1348.21      930.98    649.12 o 
 -13  13  10       86.61     -409.97    503.93 o 
 -11  13  10     3289.76     3080.52    315.16 o 
  -9  13  10    37803.06    40822.44   1475.67 o 
  -7  13  10    13221.01    14057.01    460.32 o 
  -5  13  10     1504.61     1440.53    267.53 o 
  -3  13  10       23.83      -59.92    217.95 o 
  -1  13  10      413.71      556.45    259.40 o 
   1  13  10      452.86       26.31    205.14 o 
   3  13  10      825.40      461.78    227.68 o 
   5  13  10      382.85      599.69    249.53 o 
   7  13  10     1550.86     2002.93    317.08 o 
   9  13  10      518.01      390.89    274.57 o 
  11  13  10      127.11      223.17    474.03 o 
 -14  14  10     5715.27     6004.40    888.28 o 
 -12  14  10    11848.16    12033.65    600.00 o 
 -10  14  10      520.03     -210.47    304.50 o 
  -8  14  10      499.71      957.84    292.92 o 
  -6  14  10      456.79      498.53    281.10 o 
  -4  14  10     1003.18     1071.24    297.10 o 
  -2  14  10      801.64      665.85    265.86 o 
   0  14  10       61.88      -18.21    243.34 o 
   2  14  10      931.17      485.99    299.76 o 
   4  14  10     5702.77     4932.46    413.75 o 
   6  14  10     2624.98     2418.81    422.76 o 
   8  14  10     1813.29     1842.66    329.68 o 
  10  14  10     7167.78     6802.97    507.55 o 
 -13  15  10       66.00     -213.53    529.55 o 
 -11  15  10      685.72     1046.80    359.20 o 
  -9  15  10     1634.77     1873.64    409.94 o 
  -7  15  10     3197.42     2661.72    623.35 o 
  -5  15  10    28191.50    27269.56   1068.46 o 
  -3  15  10    13126.50    13153.44    577.90 o 
  -1  15  10     3491.37     3608.78    502.25 o 
   1  15  10      291.45      139.45    261.80 o 
   3  15  10     1790.53     1885.62    347.14 o 
   5  15  10       83.71      335.41    370.97 o 
   7  15  10     2925.00     3206.64    495.13 o 
   9  15  10      714.18      532.31    418.15 o 
 -10  16  10     6310.48     9257.08   1537.40 o 
  -8  16  10     3568.92     3661.10    708.91 o 
  -6  16  10       85.32       46.36    276.28 o 
  -4  16  10      793.63      702.98    314.06 o 
  -2  16  10     3493.21     2598.34    375.11 o 
   0  16  10      125.96      423.24    281.11 o 
   2  16  10      451.11      360.46    293.06 o 
   4  16  10      121.75     -186.69    465.33 o 
   6  16  10    38165.09    38362.07   1177.65 o 
   8  16  10    18462.38    18656.78    933.09 o 
  -9  17  10    16989.26    18722.03    960.05 o 
  -7  17  10      904.51     -414.24    416.72 o 
  -5  17  10      760.50      643.40    461.68 o 
  -3  17  10     4506.74     4180.99    437.31 o 
  -1  17  10     1173.87      295.91    324.79 o 
   1  17  10    16785.78    17366.70    699.49 o 
   3  17  10     6187.20     5434.28    500.20 o 
   5  17  10     6059.02     6090.93    541.11 o 
  -4  18  10     1860.55     1309.21    388.33 o 
  -2  18  10     1672.21      819.83    369.80 o 
   0  18  10     7389.99     6490.02    538.86 o 
   2  18  10    12443.51    17204.20    755.08 o 
 -21   1  11    10996.14    12356.54    754.28 o 
 -19   1  11      874.92      615.03    353.27 o 
 -17   1  11    29364.36    27385.25    884.64 o 
 -15   1  11     1274.49      462.67    367.27 o 
 -13   1  11      105.42      304.71    281.86 o 
 -11   1  11    85786.00    85992.98   1018.90 o 
  -9   1  11    11387.91    13578.82    336.25 o 
  -7   1  11    15938.77    16962.45    320.61 o 
  -5   1  11     2087.59     1223.30    124.55 o 
  -3   1  11    55051.68    57900.91   2160.07 o 
  -1   1  11    24036.15    19596.58    744.61 o 
   1   1  11   160185.94   135972.81   4910.26 o 
   3   1  11    51124.11    55883.90   1619.90 o 
   5   1  11      978.24     1218.57    176.29 o 
   7   1  11    30791.12    30932.21    530.11 o 
   9   1  11    15312.45    14780.68    383.82 o 
  11   1  11    41981.00    46675.26    895.69 o 
  13   1  11    85731.68    88080.13   1130.17 o 
  15   1  11     3686.35     3504.86    461.28 o 
  17   1  11     1244.35     1991.08    794.32 o 
 -22   2  11     4083.72     3039.12    540.51 o 
 -20   2  11     1429.64     1735.34    683.29 o 
 -18   2  11     1613.65     1872.87    387.83 o 
 -16   2  11      188.78      464.98    546.63 o 
 -14   2  11     5882.25     5824.79    670.48 o 
 -12   2  11   178499.34   182825.33   1941.33 o 
 -10   2  11   206227.33   211090.44   1424.97 o 
  -8   2  11     1395.09     1533.87    193.79 o 
  -6   2  11     6935.00     7396.17    223.33 o 
  -4   2  11     1551.02     2029.22    178.76 o 
   0   2  11   119980.20   104241.55   4050.99 o 
   2   2  11     5798.07     3618.43    163.84 o 
   4   2  11     6670.45     6325.67    217.26 o 
   6   2  11    22070.57    20112.78    432.71 o 
   8   2  11     9450.89     9582.40    379.49 o 
  10   2  11     3444.62     3047.07    272.09 o 
  12   2  11      230.23      -97.23    506.08 o 
  14   2  11     2038.27     2097.05    306.63 o 
  16   2  11    14094.13    14393.14    757.94 o 
  18   2  11    40288.80    40623.93   1240.57 o 
 -21   3  11      916.26     -114.45    407.63 o 
 -19   3  11     3521.42     3417.74    956.60 o 
 -17   3  11        1.55      -81.66    273.55 o 
 -15   3  11      246.74      486.39    285.69 o 
 -13   3  11    55906.62    60306.27    884.21 o 
 -11   3  11    90122.94    93053.57   1019.02 o 
  -9   3  11    32095.11    35881.07    734.77 o 
  -7   3  11    17982.37    21648.96    707.98 o 
  -5   3  11      407.83      227.57     72.29 o 
  -3   3  11    16732.99    22447.73    550.29 o 
  -1   3  11    13191.46    13487.16    750.99 o 
   1   3  11    38178.67    43627.97   1864.00 o 
   3   3  11    73082.70    76544.91   1917.01 o 
   5   3  11    48633.49    45769.57   1033.09 o 
   7   3  11   254421.69   270720.38   5062.23 o 
   9   3  11       53.31      191.35    169.21 o 
  11   3  11    11631.31    12555.47    771.03 o 
  13   3  11      202.07      124.60    222.50 o 
  15   3  11     4593.20     4382.96    390.68 o 
  17   3  11     2473.16     1800.26    458.88 o 
 -20   4  11    38015.35    39607.40   1165.57 o 
 -18   4  11     8648.30     7879.36    661.94 o 
 -16   4  11     1140.51      654.32    350.19 o 
 -14   4  11    36970.40    38752.29   1119.61 o 
 -12   4  11    43323.27    44484.16    751.11 o 
 -10   4  11    41008.25    39998.39    821.10 o 
  -8   4  11    19498.43    20864.70    384.63 o 
  -6   4  11   407548.94   393774.94   7934.31 o 
  -4   4  11    51389.76    52068.48    847.61 o 
  -2   4  11   130343.05   117866.61   2478.12 o 
   0   4  11      367.15      262.37     63.51 o 
   2   4  11      667.70      822.27    154.47 o 
   4   4  11     3619.82     3639.51    232.95 o 
   6   4  11    42871.87    45427.67   1277.76 o 
   8   4  11      271.40       91.82    175.43 o 
  10   4  11    20668.71    21162.45    560.91 o 
  12   4  11    23429.16    27120.86    670.07 o 
  14   4  11    10579.37    10879.28    527.07 o 
  16   4  11       34.47      -51.31    264.05 o 
 -21   5  11    13507.82    13787.08    858.38 o 
 -19   5  11    34702.30    34524.53   1413.56 o 
 -17   5  11     7464.40     8192.03   1601.46 o 
 -15   5  11     7662.83     8131.07    477.14 o 
 -13   5  11    27067.42    26625.13    622.58 o 
 -11   5  11    44037.54    40164.64    866.65 o 
  -9   5  11    16127.27    15760.24    623.11 o 
  -7   5  11   179694.16   172383.73   5170.10 o 
  -5   5  11    77990.72    71963.59   1724.07 o 
  -3   5  11     3503.46     2916.03    132.61 o 
  -1   5  11       49.00      425.24     78.59 o 
   1   5  11    57800.03    59640.31   2381.03 o 
   3   5  11     2077.59     2263.14    183.15 o 
   5   5  11    19801.02    20145.93    456.05 o 
   7   5  11    45253.71    46782.86    710.69 o 
   9   5  11     1850.36     1995.09    245.65 o 
  11   5  11     6814.13     6728.16    425.38 o 
  13   5  11      442.70      892.14    270.09 o 
  15   5  11        2.75     -303.87    303.87 o 
  17   5  11       97.15     -247.82    275.80 o 
 -20   6  11    17403.36    20150.48   1460.53 o 
 -18   6  11     7008.28    10203.96   1110.34 o 
 -16   6  11    22830.38    22166.98    654.28 o 
 -14   6  11    11231.25    10780.57    473.41 o 
 -12   6  11     2994.05     3112.03    362.22 o 
 -10   6  11    28854.57    29367.51    618.87 o 
  -8   6  11   175155.16   178120.06   4294.11 o 
  -6   6  11     1347.56     1404.83    185.75 o 
  -4   6  11     2470.93     2598.79    144.56 o 
  -2   6  11   131703.20   127435.76   3008.36 o 
   0   6  11      114.03      292.69     76.41 o 
   2   6  11      277.50      354.47    135.99 o 
   4   6  11    69879.36    65922.70    778.53 o 
   6   6  11    14078.31    13626.23    424.87 o 
   8   6  11    38092.80    42572.77   1096.07 o 
  10   6  11    29215.49    30184.90    680.65 o 
  12   6  11     4937.23     4779.71    470.30 o 
  14   6  11      289.66     -353.29    405.70 o 
  16   6  11     4396.69     3254.46    501.28 o 
 -19   7  11     1955.22     1557.58    432.99 o 
 -17   7  11       31.41     -120.69    263.99 o 
 -15   7  11       38.69     -174.46    214.72 o 
 -13   7  11      424.35      635.78    317.03 o 
 -11   7  11     3617.10     3946.51    294.87 o 
  -9   7  11    59286.35    59888.31   1189.52 o 
  -7   7  11    70741.09    73510.20   1547.11 o 
  -5   7  11    30768.98    30442.50    425.15 o 
  -3   7  11     5179.84     4729.58    204.37 o 
  -1   7  11     1405.75     1737.99    111.17 o 
   1   7  11     9901.50     9755.51    454.61 o 
   3   7  11   108914.80    96898.78   2707.66 o 
   5   7  11    18955.32    19325.26    965.15 o 
   7   7  11    18150.95    17190.68    643.18 o 
   9   7  11    18356.61    17655.47    709.62 o 
  11   7  11     2145.69     2026.35    383.19 o 
  13   7  11    20283.51    20915.47    845.46 o 
  15   7  11       44.63      107.51    365.05 o 
 -20   8  11     1542.31     1125.28    435.07 o 
 -18   8  11       62.26     -263.19    263.19 o 
 -16   8  11     2469.27     2288.44    354.18 o 
 -14   8  11    35375.22    37240.29   1968.73 o 
 -12   8  11    14253.74    12781.51    492.74 o 
 -10   8  11     3707.20     4212.80    284.62 o 
  -8   8  11    20926.51    21671.00    474.25 o 
  -6   8  11    18155.45    17188.10    350.00 o 
  -4   8  11       91.62     -113.54    113.54 o 
  -2   8  11     1175.73     1468.91    140.88 o 
   0   8  11    15967.87    15101.92    376.29 o 
   2   8  11    58567.55    55600.69   1397.60 o 
   4   8  11   228405.33   213247.13   7746.78 o 
   6   8  11    18992.76    19540.91    676.10 o 
   8   8  11    40442.56    40757.90    978.34 o 
  10   8  11    16256.45    15946.34    709.62 o 
  12   8  11      786.71      698.56    339.27 o 
  14   8  11     5004.22     4978.18    540.31 o 
  16   8  11    20587.55    23171.71    990.42 o 
 -19   9  11        9.73     -106.32    361.74 o 
 -17   9  11    15209.12    15493.25    644.29 o 
 -15   9  11       49.63     -325.96    325.96 o 
 -13   9  11     3507.45     3505.28    751.62 o 
 -11   9  11    24452.89    27439.39    636.22 o 
  -9   9  11    20247.52    20475.24    409.57 o 
  -7   9  11    18759.73    19491.33    600.39 o 
  -5   9  11    14396.26    13541.78    518.00 o 
  -3   9  11   233979.70   226238.19   3532.72 o 
  -1   9  11   109135.27   104984.48   1662.66 o 
   1   9  11     5211.85     5296.13    299.76 o 
   3   9  11     7229.67     6945.65    641.79 o 
   5   9  11      492.68      764.53    257.81 o 
   7   9  11     4864.82     4183.07    674.75 o 
   9   9  11    20473.96    19050.00    767.01 o 
  11   9  11      966.26     1070.19    340.29 o 
  13   9  11       89.15      528.76    358.40 o 
  15   9  11    64138.88    62719.09   1479.67 o 
 -18  10  11     1229.95     1338.03    291.97 o 
 -16  10  11    29817.04    30941.71    793.50 o 
 -14  10  11    23543.76    22955.60   1968.73 o 
 -12  10  11     2178.57     2005.85    297.15 o 
 -10  10  11      998.47     1012.17    221.96 o 
  -8  10  11     6017.01     6398.66    386.20 o 
  -6  10  11     4035.42     5029.22    316.73 o 
  -4  10  11    13560.49    14758.50    479.96 o 
  -2  10  11    14476.98    15755.17    427.60 o 
   0  10  11      350.21      592.90    168.14 o 
   2  10  11    57086.25    55866.64   1205.68 o 
   4  10  11    42217.77    39818.34   1276.26 o 
   6  10  11     3266.69     3968.40    394.72 o 
   8  10  11     1822.24     1684.74    373.86 o 
  10  10  11     4098.87     4255.67    498.55 o 
  12  10  11     3739.48     3014.87    464.57 o 
  14  10  11     8505.19     9800.09    760.90 o 
 -17  11  11     2629.72     3066.26    802.86 o 
 -13  11  11     1903.55     2343.50    495.38 o 
 -11  11  11     2480.83     1802.17    262.33 o 
  -9  11  11     1882.18     2340.05    218.48 o 
  -7  11  11    20073.48    21303.54    659.17 o 
  -5  11  11    37839.34    40325.72    622.34 o 
  -3  11  11     6938.02     7532.44    338.13 o 
  -1  11  11      671.29      674.44    180.90 o 
   1  11  11     7022.75     7023.19    355.05 o 
   3  11  11    47451.71    45634.74    718.25 o 
   5  11  11     1068.26     1802.21    284.94 o 
   7  11  11     1259.22     1429.17    356.28 o 
   9  11  11    11319.71     8101.51    640.10 o 
  11  11  11      779.99      486.84    368.41 o 
  13  11  11     1450.52      576.96    427.06 o 
 -16  12  11      407.76     -427.06    589.34 o 
 -14  12  11    21737.75    21596.70    965.15 o 
 -12  12  11       31.80      -60.39    336.41 o 
 -10  12  11      377.16     1123.32    319.30 o 
  -8  12  11    26398.69    28259.79    582.99 o 
  -6  12  11     1589.34     1395.18    199.19 o 
  -4  12  11       24.73      -83.42    175.40 o 
  -2  12  11      125.50     -122.86    173.92 o 
   0  12  11      787.40      581.93    217.83 o 
   2  12  11    52868.14    50708.97   1094.73 o 
   4  12  11    83037.95    80605.35   1105.62 o 
   6  12  11    15052.40    13928.46    548.59 o 
   8  12  11     1553.58      602.37    353.88 o 
  10  12  11     2641.32     1476.47    406.02 o 
  12  12  11     1032.57      903.50    401.59 o 
 -15  13  11     5223.13     5235.70    862.65 o 
 -13  13  11      374.98        4.13    567.98 o 
 -11  13  11     5928.76     6047.61    383.03 o 
  -9  13  11    22656.45    25875.40   1097.22 o 
  -7  13  11     2046.97     2123.51    304.11 o 
  -5  13  11     1282.61     1480.52    271.78 o 
  -3  13  11     4580.02     6101.78    413.44 o 
  -1  13  11    17776.89    18922.22    593.04 o 
   1  13  11      683.36      988.77    238.04 o 
   3  13  11    10604.36    10481.44    444.89 o 
   5  13  11     2325.57     2536.74    318.60 o 
   7  13  11       11.61     -226.50    226.50 o 
   9  13  11     1560.93     1456.28    318.56 o 
  11  13  11        4.62      379.61    373.49 o 
 -14  14  11       65.08      358.73    623.50 o 
 -12  14  11       63.20      -10.07    292.43 o 
 -10  14  11     2593.89     2518.67    314.99 o 
  -8  14  11    11075.75     9364.05    983.13 o 
  -6  14  11    13700.89    12747.31    763.92 o 
  -4  14  11     9637.64    10136.14    520.91 o 
  -2  14  11     2648.55     1567.94    305.42 o 
   0  14  11     1571.92     2097.49    322.88 o 
   2  14  11     1251.51      956.93    291.76 o 
   4  14  11     3099.46     3719.21    381.30 o 
   6  14  11      172.22      144.72    257.17 o 
   8  14  11     4981.20     5199.93    443.16 o 
  10  14  11     6135.00     5577.50    486.90 o 
 -13  15  11     1546.31     1007.85    649.12 o 
 -11  15  11     1114.39      700.37    649.12 o 
  -9  15  11      169.54     -220.13    262.06 o 
  -7  15  11      896.30      839.41    595.33 o 
  -5  15  11    20166.05    22906.90    723.10 o 
  -3  15  11     4669.13     4871.44    426.46 o 
  -1  15  11     8251.33     7719.08    479.85 o 
   1  15  11     1661.20     1337.26    321.01 o 
   3  15  11     4528.48     4116.23    448.80 o 
   5  15  11     1611.36     1105.46    379.19 o 
   7  15  11    18471.72    17904.17    875.46 o 
   9  15  11     1270.58      784.92    563.71 o 
 -10  16  11    16007.42    18858.78   1349.50 o 
  -8  16  11     4805.73     4644.69    439.33 o 
  -6  16  11     3109.91     2171.28    370.19 o 
  -4  16  11     7183.42     8637.96    538.58 o 
  -2  16  11        3.72     -261.15    261.15 o 
   0  16  11      660.42      636.44    310.13 o 
   2  16  11     9785.72     9175.09    557.83 o 
   4  16  11      116.63     -290.88    290.88 o 
   6  16  11     3273.17     4353.95    561.28 o 
  -9  17  11      888.40     1249.73    510.09 o 
  -7  17  11      158.76     -334.05    334.05 o 
  -5  17  11     1272.37      719.30    402.20 o 
  -3  17  11     6954.71     7050.37    508.21 o 
  -1  17  11     6963.87     6806.09    507.92 o 
   1  17  11      895.07     2006.34    383.34 o 
   3  17  11       94.13     -260.35    329.40 o 
   5  17  11     6544.66     4668.13    606.95 o 
  -4  18  11      452.48     -188.69    482.97 o 
  -2  18  11       96.18     -321.32    321.32 o 
   0  18  11     3298.59     3645.20    469.78 o 
 -22   0  12     3922.91     3971.62    802.86 o 
 -20   0  12     8539.89     8874.22    930.98 o 
 -18   0  12       22.12     -350.19    375.81 o 
 -16   0  12     1471.51     1204.30    469.76 o 
 -14   0  12    36245.84    38802.29   1281.17 o 
 -12   0  12    14526.66    12880.00    751.62 o 
 -10   0  12     1430.64     2484.52    341.64 o 
  -8   0  12     4882.83     5672.03    309.41 o 
  -6   0  12    16202.24    19007.66    512.93 o 
  -4   0  12    27526.54    17569.67    871.19 o 
   0   0  12    32033.45    27604.63   1960.19 o 
   2   0  12     6162.00     8666.89    597.88 o 
   4   0  12   204467.23   202880.14   8600.90 o 
   6   0  12    45501.68    47786.60   1345.22 o 
   8   0  12   122567.44   123121.64   1746.66 o 
  10   0  12      242.42     -199.77    380.08 o 
  12   0  12   127606.38   130081.19   2417.14 o 
  14   0  12     5168.64     5637.14    725.99 o 
  16   0  12     1012.45     2280.48    606.42 o 
  18   0  12    44317.70    48069.40   1870.50 o 
 -21   1  12     1688.19     1151.08    443.87 o 
 -19   1  12      475.34      501.23    341.71 o 
 -17   1  12     2223.47     2683.63    427.06 o 
 -15   1  12     1323.67     1356.20    337.37 o 
 -13   1  12     2302.92     2348.64    247.98 o 
 -11   1  12   116262.34   120166.03   1705.40 o 
  -9   1  12      828.37      862.08    149.97 o 
  -7   1  12    99450.39   102498.91    901.39 o 
  -5   1  12    11811.08    13110.88    294.44 o 
  -3   1  12    19730.03    22136.44    729.82 o 
  -1   1  12   103777.20    86632.56   3762.52 o 
   1   1  12    30058.78    23024.80    710.10 o 
   3   1  12       84.82      422.09    100.40 o 
   5   1  12     4748.58     5038.07    290.94 o 
   7   1  12    18102.62    18205.72    386.23 o 
   9   1  12      599.76      413.70    161.86 o 
  11   1  12     7165.96     7358.44    592.94 o 
  13   1  12     9415.24     9561.24    655.16 o 
  15   1  12      243.64      363.00    320.09 o 
  17   1  12    26043.23    26073.46   1174.40 o 
 -20   2  12    16340.52    15014.17    785.13 o 
 -18   2  12     9245.11     9590.71    622.07 o 
 -16   2  12       83.80     -281.86    281.86 o 
 -14   2  12     8257.72     7340.74    472.00 o 
 -12   2  12    50384.50    53736.29    836.50 o 
 -10   2  12    30220.65    31964.09    742.78 o 
  -8   2  12      908.71      558.94    138.97 o 
  -6   2  12     7119.12     8367.98    262.83 o 
  -4   2  12    57605.52    56782.76   1545.11 o 
  -2   2  12    90932.46    85534.84   3205.29 o 
   0   2  12     4261.62     5210.33    191.08 o 
   2   2  12      474.12      637.58     97.35 o 
   4   2  12      575.04      493.43    177.52 o 
   6   2  12    53182.84    56949.23   1893.59 o 
   8   2  12     4339.08     5150.86    389.57 o 
  10   2  12     5451.31     5660.44    373.49 o 
  12   2  12     8703.00     8916.79    793.15 o 
  14   2  12      479.44      797.35    262.20 o 
  16   2  12       82.37      499.66    338.21 o 
 -21   3  12       31.71     -335.00    378.19 o 
 -19   3  12     2647.99     2719.76    455.95 o 
 -17   3  12        2.10       61.50    286.83 o 
 -15   3  12    86734.20    85828.46   1616.85 o 
 -13   3  12    22399.71    24019.45    727.18 o 
 -11   3  12   141706.86   146259.78   1555.16 o 
  -9   3  12    26561.21    27258.52    639.28 o 
  -7   3  12   102571.63   105251.08   2313.97 o 
  -5   3  12   263546.91   262124.50   6238.20 o 
  -3   3  12    26915.92    25029.67   1156.09 o 
  -1   3  12      934.40      879.05    103.89 o 
   1   3  12    31863.42    27350.02   1179.79 o 
   3   3  12    23834.69    24098.03    713.79 o 
   5   3  12    91415.53    92263.33   1166.23 o 
   7   3  12   130955.19   128048.26   2200.35 o 
   9   3  12    11895.39    13367.42    521.27 o 
  11   3  12      172.85      216.20    208.03 o 
  13   3  12      381.73      607.34    248.63 o 
  15   3  12     6059.13     5953.21    517.39 o 
  17   3  12     7597.06     6726.82    625.93 o 
 -20   4  12     9267.44    12033.63    772.77 o 
 -18   4  12    14645.16    13880.94    736.82 o 
 -16   4  12     6362.41     5234.42    393.71 o 
 -14   4  12     2048.31     2221.44    365.35 o 
 -12   4  12     3124.37     3976.35    371.39 o 
 -10   4  12     4226.11     3885.50    362.54 o 
  -8   4  12     5293.80     6447.80    267.52 o 
  -6   4  12    76379.80    79960.85   1513.88 o 
  -4   4  12   130341.83   125856.96   2610.77 o 
  -2   4  12    78539.43    75034.55   2632.54 o 
   0   4  12     3038.90     3039.03    206.32 o 
   2   4  12    50657.45    43195.98   1068.15 o 
   4   4  12     6783.40     6563.18    297.69 o 
   6   4  12    27816.30    27926.01    569.56 o 
   8   4  12     3375.94     3110.13    274.02 o 
  10   4  12     6751.65     6375.25    379.13 o 
  12   4  12     5552.98     4894.86    372.77 o 
  14   4  12      746.93      443.61    294.05 o 
  16   4  12      150.84       49.00    287.51 o 
 -21   5  12    11545.37    13058.51    817.00 o 
 -19   5  12     1779.83     4185.15    725.99 o 
 -17   5  12    41518.47    46117.25   1136.99 o 
 -15   5  12     8707.09     7022.63    444.48 o 
 -13   5  12    20464.15    21526.36   1037.75 o 
 -11   5  12      972.99      813.04    268.71 o 
  -9   5  12    70843.28    69733.80    976.38 o 
  -7   5  12    20044.48    22955.14    676.12 o 
  -5   5  12    97395.04    90255.93   2463.07 o 
  -3   5  12   152877.09   155936.83   4173.03 o 
  -1   5  12     1115.40     1512.35    173.44 o 
   1   5  12   118069.81   105762.32   4076.11 o 
   3   5  12     1908.80     2007.96    217.23 o 
   5   5  12     8259.90     8044.75    350.69 o 
   7   5  12      373.12       11.92    164.86 o 
   9   5  12   161866.58   167850.44   1406.63 o 
  11   5  12      406.76      421.14    239.11 o 
  13   5  12    15626.76    16491.40    929.73 o 
  15   5  12     9269.80     9554.54    687.19 o 
  17   5  12     1270.98      635.22    325.61 o 
 -20   6  12    28651.75    29579.71   1055.62 o 
 -18   6  12    56095.16    55006.90   3736.74 o 
 -16   6  12     3373.17     3268.42    401.28 o 
 -14   6  12     1920.04     1792.16    273.15 o 
 -12   6  12       44.57       29.95    250.15 o 
 -10   6  12     1282.39     1358.55    191.23 o 
  -8   6  12    65612.48    68939.63   1779.54 o 
  -6   6  12     2277.73     2349.79    153.83 o 
  -4   6  12      711.02      650.39    101.68 o 
  -2   6  12    25686.45    26909.58    339.95 o 
   0   6  12    13580.78    13667.17    236.56 o 
   2   6  12     5394.50     5023.19    285.13 o 
   4   6  12    18036.41    17945.07    847.59 o 
   6   6  12       76.04       58.23    152.30 o 
   8   6  12    39300.73    41071.87   1062.39 o 
  10   6  12    44966.46    41979.86    786.20 o 
  12   6  12      196.30      325.68    248.53 o 
  14   6  12    14340.88    13250.23    726.24 o 
  16   6  12     3146.47     3313.75    529.55 o 
 -19   7  12      371.52      117.05    409.97 o 
 -17   7  12    14401.64    14591.64    598.35 o 
 -15   7  12     1823.47     1623.00    288.83 o 
 -13   7  12      976.79      863.59    363.00 o 
 -11   7  12     1827.58     2194.71    334.82 o 
  -9   7  12   111943.05   112471.09   2983.24 o 
  -7   7  12   108404.16   109948.45   3062.12 o 
  -5   7  12       24.10       -3.01    102.49 o 
  -3   7  12      171.19      156.59    144.51 o 
  -1   7  12    44560.32    43015.59   1058.84 o 
   1   7  12     5257.20     5557.98    408.06 o 
   3   7  12   168544.13   152264.30   6815.81 o 
   5   7  12   121882.79   122995.99   5163.11 o 
   7   7  12     1753.70     1595.37    313.88 o 
   9   7  12    20976.75    19910.80    757.79 o 
  11   7  12     9047.24     9171.58    606.95 o 
  13   7  12      250.64      -61.38    340.87 o 
  15   7  12    13128.98    13719.56    787.30 o 
 -18   8  12      468.13     -271.79    271.79 o 
 -16   8  12      207.48        9.56    238.24 o 
 -14   8  12     7809.65     9400.78    609.63 o 
 -12   8  12     1757.75     1534.86    606.42 o 
 -10   8  12     1820.99     2161.09    195.49 o 
  -8   8  12      467.45      799.48    229.60 o 
  -6   8  12    75175.46    74740.11   1559.93 o 
  -4   8  12    44697.26    42011.13   1103.25 o 
  -2   8  12     4956.80     4663.92    213.66 o 
   0   8  12     4396.60     4464.24    253.87 o 
   2   8  12     1258.42     1160.08    394.22 o 
   4   8  12    31013.62    30071.28    793.76 o 
   6   8  12     7531.94     6395.21    494.80 o 
   8   8  12     5713.15     5163.61    670.48 o 
  10   8  12     4016.44     4230.27    451.87 o 
  12   8  12    19717.06    18869.93    806.12 o 
  14   8  12      149.21      125.66    375.70 o 
 -19   9  12       20.45     -279.51    279.51 o 
 -17   9  12      180.69      401.74    280.08 o 
 -15   9  12        3.95     -418.51    418.51 o 
 -13   9  12       12.95     -289.14    289.14 o 
 -11   9  12     9159.11    10220.56    587.71 o 
  -9   9  12     5091.58     5049.05    266.83 o 
  -7   9  12    14542.77    15757.42    356.04 o 
  -5   9  12      167.09       12.54    163.59 o 
  -3   9  12     5277.96     6865.42    280.31 o 
  -1   9  12     3562.27     3436.22    232.01 o 
   1   9  12    10218.89    10083.05    364.20 o 
   3   9  12    20051.08    18566.15    747.41 o 
   5   9  12     3373.05     4029.15    380.49 o 
   7   9  12    15503.17    13904.51    926.71 o 
   9   9  12    16058.83    17702.54    751.90 o 
  11   9  12       20.53       37.20    319.70 o 
  13   9  12     1321.69     1265.97    555.17 o 
 -18  10  12     6388.06     7706.36    524.03 o 
 -16  10  12      190.09     1083.71    306.24 o 
 -14  10  12      891.16      556.81    377.43 o 
 -12  10  12     4072.83     4430.89    464.92 o 
 -10  10  12    25172.77    28037.08    532.28 o 
  -8  10  12    34187.64    33648.22    782.84 o 
  -6  10  12    18705.20    18613.99    469.47 o 
  -4  10  12     1933.97     2072.23    179.12 o 
  -2  10  12    11385.11    11575.01    376.43 o 
   0  10  12     8907.41     8102.31    343.18 o 
   2  10  12     1293.44     1813.66    221.75 o 
   4  10  12      138.97      -34.85    251.81 o 
   6  10  12    22916.55    23197.51   1494.70 o 
   8  10  12      333.90      408.46    322.73 o 
  10  10  12      727.58      605.91    352.34 o 
  12  10  12     2854.01     2565.07    474.07 o 
  14  10  12    29261.59    28290.13   1405.01 o 
 -17  11  12      184.66      172.20    280.48 o 
 -15  11  12    37846.10    37363.66   1276.90 o 
 -13  11  12    10234.36     9541.19    837.03 o 
 -11  11  12     3260.79     2966.24    356.01 o 
  -9  11  12     9493.81     9441.71    424.97 o 
  -7  11  12     4885.53     4592.59    262.03 o 
  -5  11  12     8750.36     8811.31    364.60 o 
  -3  11  12      385.09      290.95    172.76 o 
  -1  11  12     1795.13     1352.05    208.93 o 
   1  11  12     8832.84     7718.95    377.88 o 
   3  11  12   112070.88   110415.60   1238.14 o 
   5  11  12    46440.55    44959.19   1360.60 o 
   7  11  12      691.39     -292.99    292.99 o 
   9  11  12     1540.69      595.40    373.13 o 
  11  11  12       15.70       52.60    341.71 o 
  13  11  12    10941.64     8895.06    939.52 o 
 -16  12  12     4243.10     1930.29    725.99 o 
 -14  12  12     1642.85     1667.61    431.03 o 
 -12  12  12     2899.01     2853.55    390.59 o 
 -10  12  12    48094.33    46883.45   1335.02 o 
  -8  12  12    16690.71    20120.98    581.84 o 
  -6  12  12     6174.94     6939.38    358.73 o 
  -4  12  12    23622.08    25604.60    539.82 o 
  -2  12  12    33575.91    35025.74    621.17 o 
   0  12  12     2548.14     2149.75    419.63 o 
   2  12  12    68899.65    62560.43    936.63 o 
   4  12  12     4536.75     4594.28    372.23 o 
   6  12  12     5125.18     5988.72    647.91 o 
   8  12  12     4515.69     3476.23    477.84 o 
  10  12  12      164.89      -15.45    347.23 o 
  12  12  12      312.91      146.42    435.60 o 
 -15  13  12     1139.95      708.91    640.58 o 
 -13  13  12      140.47       30.00    521.01 o 
 -11  13  12      863.94      716.88    328.17 o 
  -9  13  12    53296.42    58310.19   1719.76 o 
  -7  13  12    21868.77    20224.49    630.93 o 
  -5  13  12     2575.49     2975.11    323.72 o 
  -3  13  12      773.59      354.09    233.27 o 
  -1  13  12    17303.62    18124.93    506.17 o 
   1  13  12    24253.95    25117.50    587.59 o 
   3  13  12     6142.72     6193.96    367.55 o 
   5  13  12     3879.33     3744.61    355.56 o 
   7  13  12     8131.72     7860.71    497.41 o 
   9  13  12    35789.33    35469.01    888.63 o 
  11  13  12       38.12       56.51    401.43 o 
 -14  14  12     1296.18     1400.74    657.67 o 
 -12  14  12     2992.84     3232.09    412.04 o 
 -10  14  12    18067.61    17330.39   1088.99 o 
  -8  14  12    10284.24     9119.49    547.01 o 
  -6  14  12    19048.15    18014.17   1055.12 o 
  -4  14  12    66857.17    69068.70   1422.07 o 
  -2  14  12     6573.60     5441.78    410.34 o 
   0  14  12      605.36     1079.96    295.45 o 
   2  14  12      506.36      528.08    280.70 o 
   4  14  12    19536.14    19143.82    922.44 o 
   6  14  12     4538.69     3861.47    463.24 o 
   8  14  12     6139.19     6791.82    600.31 o 
  10  14  12      204.85     -289.83    304.67 o 
 -13  15  12      350.33      -76.87    580.80 o 
 -11  15  12     4146.55     3718.84    527.78 o 
  -9  15  12      118.99       -2.65    346.40 o 
  -7  15  12     8351.84     8300.54    877.40 o 
  -5  15  12    25183.92    25700.37   1262.29 o 
  -3  15  12     1286.94     2515.14    373.73 o 
  -1  15  12     1786.76     1613.11    334.83 o 
   1  15  12     4202.75     3424.78    387.89 o 
   3  15  12       82.88       40.30    283.35 o 
   5  15  12     2176.29     1154.40    461.22 o 
   7  15  12     6618.72     6294.60   1558.75 o 
   9  15  12      288.74      390.90    413.41 o 
 -10  16  12     4348.21     5602.97    871.19 o 
  -8  16  12      156.52      -89.40    291.02 o 
  -6  16  12     5669.77     6188.15    898.90 o 
  -4  16  12    24061.46    26005.88    781.33 o 
  -2  16  12      382.61      102.54    290.19 o 
   0  16  12     4552.00     4641.90    433.56 o 
   2  16  12     3310.78     4070.23    436.09 o 
   4  16  12     3732.32     3012.01    623.50 o 
   6  16  12    14119.25    13975.22   1084.72 o 
  -7  17  12      629.69      229.80    489.39 o 
  -5  17  12       97.42     -296.52    296.52 o 
  -3  17  12       42.14       70.88    318.40 o 
  -1  17  12        0.33     -175.10    311.82 o 
   1  17  12     7954.04     8564.12    565.43 o 
   3  17  12     2462.72     1307.34    456.86 o 
 -19   1  13      325.50      -30.28    345.92 o 
 -17   1  13     8272.36     8632.78    576.75 o 
 -15   1  13     3049.02     3360.28    819.95 o 
 -13   1  13    17119.05    18034.99    522.66 o 
 -11   1  13     6997.19     7249.38    362.98 o 
  -9   1  13     1504.26     2283.10    213.28 o 
  -7   1  13     4709.65     4835.39    208.19 o 
  -5   1  13   133200.84   135229.98   4079.35 o 
  -3   1  13    38507.11    38078.72   1414.73 o 
  -1   1  13     3045.69     4144.06    186.52 o 
   1   1  13    21780.63    17687.50    519.01 o 
   3   1  13     3224.24     3475.70    193.05 o 
   5   1  13     1785.90     1740.26    159.21 o 
   7   1  13    21354.58    24659.45    707.63 o 
   9   1  13    39885.91    42585.10    599.70 o 
  11   1  13      116.38     -253.44    253.44 o 
  13   1  13       58.37       17.27    274.35 o 
  15   1  13     7577.88     8020.11    633.80 o 
  17   1  13    10716.87    12932.49    823.97 o 
 -20   2  13      108.02      -17.08    350.29 o 
 -18   2  13    11711.69    11592.03    660.31 o 
 -16   2  13     4683.49     4668.54    585.07 o 
 -14   2  13    40563.23    41954.48    792.27 o 
 -12   2  13    21745.88    19200.29    522.66 o 
 -10   2  13        6.19      -88.98    167.52 o 
  -8   2  13   153535.45   161670.39   1426.81 o 
  -6   2  13     5494.22     6614.33    236.82 o 
  -4   2  13      445.30      528.00    112.87 o 
  -2   2  13    16708.47    14988.07    740.92 o 
   0   2  13    56781.65    50260.41   2083.44 o 
   2   2  13     6189.66     6270.33    520.24 o 
   4   2  13      925.05     1033.75    138.11 o 
   6   2  13   300555.94   307463.25   6097.45 o 
   8   2  13    70485.27    74048.98   1197.24 o 
  10   2  13       14.74     -132.91    190.75 o 
  12   2  13      118.74      -13.06    254.08 o 
  14   2  13    12965.76    12101.24    684.98 o 
  16   2  13     2567.38     1886.42    431.54 o 
 -21   3  13        7.48      -81.97    529.55 o 
 -19   3  13      583.54      432.14    350.13 o 
 -17   3  13      228.00      -57.33    280.78 o 
 -15   3  13    19799.20    20652.58    696.51 o 
 -13   3  13    39840.69    38541.46    818.27 o 
 -11   3  13      786.49     1416.51    286.83 o 
  -9   3  13     5021.79     4492.96    290.70 o 
  -7   3  13    42192.18    38630.16    976.38 o 
  -5   3  13     5067.47     4488.10    179.28 o 
  -3   3  13     1376.78     1128.89    110.62 o 
  -1   3  13      607.04      598.29    127.10 o 
   1   3  13     5233.19     6036.34    373.54 o 
   3   3  13     3337.91     3313.35    218.03 o 
   5   3  13   101802.07    96915.06   2723.26 o 
   7   3  13    15841.94    16230.89    828.77 o 
   9   3  13     8672.60     8877.79    458.16 o 
  11   3  13      402.94     -169.17    193.94 o 
  13   3  13        1.16     -225.39    225.39 o 
  15   3  13      162.56      412.97    269.41 o 
  17   3  13     2280.09     2026.08    930.98 o 
 -20   4  13    12611.96    13900.88    871.19 o 
 -18   4  13    26854.39    25549.00    923.51 o 
 -16   4  13      527.00      378.42    243.57 o 
 -14   4  13   105210.96   102991.04   2421.30 o 
 -12   4  13     6125.37     6137.47    478.30 o 
 -10   4  13      489.72      381.50    197.25 o 
  -8   4  13     1588.67     1670.64    414.47 o 
  -6   4  13   361302.22   354751.44   9933.79 o 
  -4   4  13    26628.44    22544.59    698.37 o 
  -2   4  13   328894.63   312127.66  10028.80 o 
   0   4  13     7749.33     8726.37    446.74 o 
   2   4  13      120.25      391.09     91.40 o 
   4   4  13      189.46      460.57    223.61 o 
   6   4  13   203480.59   198046.98   2541.58 o 
   8   4  13        8.32       57.66    175.60 o 
  10   4  13     1103.31      936.15    236.29 o 
  12   4  13    48292.31    53958.85   1927.68 o 
  14   4  13     8381.14     7931.64    592.59 o 
  16   4  13    17837.28    18815.45    706.22 o 
 -21   5  13     4276.59     5396.23    609.63 o 
 -19   5  13    29619.72    29362.98   1011.28 o 
 -17   5  13    22413.88    22172.46    701.52 o 
 -15   5  13     1169.17     1029.29    266.19 o 
 -13   5  13      173.77     -301.89    414.24 o 
 -11   5  13    10383.07    10005.40    521.76 o 
  -9   5  13    10311.93    10941.03    583.78 o 
  -7   5  13   200752.00   200773.31   5286.68 o 
  -5   5  13   192381.45   183545.64   4653.04 o 
  -3   5  13   144404.84   139013.27   3315.50 o 
  -1   5  13   162269.44   144716.16   4648.44 o 
   1   5  13     6344.50     7372.06    505.56 o 
   3   5  13     9650.52     9524.59    421.05 o 
   5   5  13     5344.65     5310.65    330.85 o 
   7   5  13     3278.38     3747.40    281.30 o 
   9   5  13    56562.25    59305.50    900.56 o 
  11   5  13    70046.66    72659.65   2383.67 o 
  13   5  13    10004.18     9380.44    517.03 o 
  15   5  13     3008.70     3385.18    449.62 o 
 -20   6  13     4888.59     5326.48    584.34 o 
 -18   6  13    34279.48    36549.67   1091.35 o 
 -16   6  13    24424.73    24170.51    693.43 o 
 -14   6  13       27.08     -135.25    292.49 o 
 -12   6  13    23022.72    23859.83    748.82 o 
 -10   6  13    32991.93    35842.18    675.43 o 
  -8   6  13   206979.20   212195.58   3945.98 o 
  -6   6  13     8668.99     9311.39    262.06 o 
  -4   6  13    18230.72    19070.63    553.86 o 
  -2   6  13    35622.18    33973.89    544.31 o 
   0   6  13   185418.97   186502.05   5115.10 o 
   2   6  13    15083.01    15105.15    408.45 o 
   4   6  13    36755.98    33859.32   1077.59 o 
   6   6  13     1431.77     1380.09    210.64 o 
   8   6  13    32900.85    33022.54    886.40 o 
  10   6  13    29244.99    30351.55    969.50 o 
  12   6  13     4654.68     4472.54    489.20 o 
  14   6  13     1007.65     1530.99    657.67 o 
  16   6  13     3415.59     4112.89    546.55 o 
 -19   7  13     2601.82     1397.05    445.82 o 
 -17   7  13     2152.27     1676.20    345.97 o 
 -15   7  13       36.72     -205.04    205.04 o 
 -13   7  13    38377.27    38544.66    975.25 o 
 -11   7  13    32951.29    33069.01    687.07 o 
  -9   7  13    18038.67    18823.05    563.39 o 
  -7   7  13     3942.06     4140.09    211.83 o 
  -5   7  13    36997.11    36568.08    780.16 o 
  -3   7  13    22928.92    22053.03    560.86 o 
  -1   7  13     6287.09     6578.76    313.67 o 
   1   7  13     7873.34     7460.00    459.85 o 
   3   7  13       45.14      -67.69    240.67 o 
   5   7  13      451.72      585.78    253.44 o 
   7   7  13     3895.22     2963.01    377.43 o 
   9   7  13    47082.20    48701.92   1229.92 o 
  11   7  13     9978.87    10476.06    670.48 o 
  13   7  13    13640.67    13150.92    739.82 o 
  15   7  13     1367.12      886.56    419.45 o 
 -18   8  13     3058.84     2485.19    380.59 o 
 -16   8  13     4756.17     4475.44    398.32 o 
 -14   8  13      430.90      369.17    325.46 o 
 -12   8  13    41620.11    42670.37    999.52 o 
 -10   8  13    13927.22    14331.54    428.05 o 
  -8   8  13     9529.24     9764.18    302.34 o 
  -6   8  13       58.89       41.42    127.12 o 
  -4   8  13     2227.71     2548.18    175.29 o 
  -2   8  13    15007.45    14274.05    378.74 o 
   0   8  13    15752.49    13816.47    449.97 o 
   2   8  13    56047.30    50428.40   2656.29 o 
   4   8  13    72609.03    65435.91   1153.05 o 
   6   8  13       28.82      269.98    261.42 o 
   8   8  13      111.14     -270.97    270.97 o 
  10   8  13      271.02      -44.89    282.12 o 
  12   8  13     1500.50     1268.36    410.68 o 
  14   8  13     1317.65      507.92    412.09 o 
 -19   9  13     6367.73     6350.39    498.55 o 
 -17   9  13     2579.88     3000.95    385.22 o 
 -15   9  13        0.17     -574.74    602.15 o 
 -13   9  13     3620.39     2403.61    416.72 o 
 -11   9  13     1501.67     1575.41    245.26 o 
  -9   9  13    10221.19    11786.82    469.67 o 
  -7   9  13     6912.15     7059.35    282.48 o 
  -5   9  13     5181.86     5296.06    254.93 o 
  -3   9  13      486.10      814.03    169.56 o 
  -1   9  13    38399.14    36317.63    757.94 o 
   1   9  13    49607.45    47843.59   1031.87 o 
   3   9  13        7.57       18.93    223.22 o 
   5   9  13     7014.12     6615.23    495.13 o 
   7   9  13    25067.61    23602.04    818.20 o 
   9   9  13    12000.19    11825.01    922.44 o 
  11   9  13    10191.67     9989.18   1994.35 o 
  13   9  13      180.52     -326.13    326.13 o 
 -18  10  13      241.61      265.84    316.32 o 
 -16  10  13      843.08      839.82    424.21 o 
 -14  10  13     1194.71      465.26    383.19 o 
 -12  10  13     6355.19     5706.79    516.35 o 
 -10  10  13      225.65       10.60    186.66 o 
  -8  10  13    14011.60    14526.66    376.88 o 
  -6  10  13      861.59      667.42    167.55 o 
  -4  10  13     1270.02     1301.07    189.57 o 
  -2  10  13      575.11      537.63    169.56 o 
   0  10  13       56.92      270.39    168.06 o 
   2  10  13    29506.34    27181.33    878.93 o 
   4  10  13    10129.25    10227.24    832.62 o 
   6  10  13    11928.44    10136.02    603.13 o 
   8  10  13     2591.23     2347.71    422.25 o 
  10  10  13      679.83      402.06    368.45 o 
  12  10  13      281.38      415.89    389.09 o 
  14  10  13     8797.38     9004.49    986.50 o 
 -17  11  13       62.10     -249.14    283.08 o 
 -15  11  13      192.52      220.85    461.22 o 
 -13  11  13       93.27     -508.20    508.20 o 
 -11  11  13     9712.66    10280.14    540.75 o 
  -9  11  13     1557.32     1493.04    240.46 o 
  -7  11  13     2875.80     2692.73    228.87 o 
  -5  11  13     1095.39     1554.55    218.54 o 
  -3  11  13    10617.11    10375.00    386.40 o 
  -1  11  13    34767.79    34849.55    610.94 o 
   1  11  13     8961.99     7656.88    388.06 o 
   3  11  13    32624.98    30035.04    719.72 o 
   5  11  13      237.60      630.56    254.55 o 
   7  11  13      163.02     -299.09    299.09 o 
   9  11  13      210.49     -235.42    330.69 o 
  11  11  13     8010.60     7198.69    630.93 o 
  13  11  13     1639.69      930.12    478.74 o 
 -16  12  13     3696.25     3433.40    538.49 o 
 -14  12  13      142.56      351.27    380.34 o 
 -12  12  13    22440.84    22302.63   1018.24 o 
  -8  12  13    52893.03    57435.52   1628.29 o 
  -6  12  13      458.95      360.92    200.78 o 
  -4  12  13     1009.52     1160.20    216.46 o 
  -2  12  13      117.05      304.86    195.96 o 
   0  12  13    16081.85    16124.08    638.59 o 
   2  12  13     3299.94     3470.22    310.95 o 
   4  12  13    11651.55    11263.77    519.36 o 
   6  12  13     4849.48     5208.75    405.69 o 
   8  12  13     6697.51     6116.67    554.06 o 
  10  12  13     2577.27     2774.03    477.84 o 
  12  12  13     1437.08     1857.52    468.18 o 
 -15  13  13       69.48      245.27    696.10 o 
 -13  13  13     5336.69     6158.13    576.75 o 
 -11  13  13    23363.63    22466.70    718.00 o 
  -9  13  13    35038.37    34686.30   1011.28 o 
  -7  13  13      771.26      493.84    280.09 o 
  -5  13  13     8107.13     6938.54    443.59 o 
  -3  13  13    13927.87    12281.88    436.17 o 
  -1  13  13     2232.37     2211.88    273.55 o 
   1  13  13    45565.85    45260.90    763.06 o 
   3  13  13     7840.28     7872.64    469.59 o 
   5  13  13     5745.75     5128.86    403.99 o 
   7  13  13     5859.97     7293.71    535.60 o 
   9  13  13     7550.66     9974.86    635.89 o 
  11  13  13       25.57     -183.25    512.47 o 
 -14  14  13       19.53     -247.69    563.71 o 
 -12  14  13      714.10      333.76    322.77 o 
 -10  14  13     4982.87     4730.65    518.45 o 
  -8  14  13    13121.70    10857.07    677.81 o 
  -6  14  13     4345.73     3349.12    389.32 o 
  -4  14  13      523.83      973.69    546.63 o 
  -2  14  13     3222.65     2432.95    352.60 o 
   0  14  13    30124.50    29810.24    777.42 o 
   2  14  13    12198.93    12464.04    585.25 o 
   4  14  13      391.57      429.69    273.80 o 
   6  14  13       34.42     -254.25    254.25 o 
   8  14  13    17383.89    18882.63    728.55 o 
 -11  15  13     1571.29     2611.48    529.55 o 
  -9  15  13      402.70     -116.78    359.01 o 
  -7  15  13      876.98      107.53    300.48 o 
  -5  15  13    65373.90    71513.84   1574.07 o 
  -3  15  13    51591.22    55022.81   1030.60 o 
  -1  15  13       22.58     -410.01    410.01 o 
   1  15  13      710.27      103.94    309.69 o 
   3  15  13      331.87      681.76    316.32 o 
   5  15  13     1077.11      827.98    404.10 o 
   7  15  13    10508.03     9777.75    736.15 o 
 -10  16  13     3092.05     2448.69    504.33 o 
  -8  16  13     2711.66     1805.75    452.68 o 
  -6  16  13     8279.27     7812.20    675.73 o 
  -4  16  13     1299.32     1335.30    355.86 o 
  -2  16  13     1113.47     1147.82    350.05 o 
   0  16  13      115.83     -310.80    310.80 o 
   2  16  13     1776.59     1985.09    389.38 o 
   4  16  13     1766.75     1081.66    434.10 o 
   6  16  13     7260.10     7408.77    678.46 o 
  -7  17  13     5173.86     5358.06    577.43 o 
  -5  17  13      815.15      -40.96    320.23 o 
  -3  17  13     2180.63     1880.14    395.76 o 
  -1  17  13     4262.13     4233.25    466.70 o 
   1  17  13      199.42      112.00    330.67 o 
   3  17  13      833.26      321.12    365.25 o 
 -20   0  14    30110.02    24999.85   1349.50 o 
 -18   0  14      196.58     -213.53    401.43 o 
 -16   0  14    12367.34    12136.92    871.19 o 
 -14   0  14    21211.78    20660.96    999.31 o 
 -12   0  14     1580.39     1365.47    264.91 o 
 -10   0  14    54609.47    55409.99    963.28 o 
  -8   0  14    17844.29    17891.11    555.53 o 
  -6   0  14   174906.36   175813.67   5555.99 o 
  -4   0  14    97034.26    91066.12   5325.39 o 
  -2   0  14     2037.76     1814.67    198.21 o 
   0   0  14    50037.50    45849.94   2182.25 o 
   2   0  14    32310.86    33443.87   1157.32 o 
   4   0  14    79433.91    74948.49   4270.56 o 
   6   0  14    42266.52    43370.82    785.12 o 
   8   0  14      187.69      349.00    251.96 o 
  10   0  14      530.21     -256.23    409.97 o 
  12   0  14    11016.41    10420.16    905.36 o 
  14   0  14    29939.01    29765.79   1375.12 o 
  16   0  14      339.04     -461.22    478.30 o 
 -21   1  14      235.64      237.49    404.10 o 
 -19   1  14      105.95      -74.82    301.25 o 
 -17   1  14      138.11      753.29    397.16 o 
 -15   1  14     5714.38     4840.49    445.82 o 
 -13   1  14       29.50       19.29    165.07 o 
 -11   1  14     1958.05     1790.84    195.28 o 
  -9   1  14   152455.47   157531.14    970.09 o 
  -7   1  14    50378.34    54433.53   1086.39 o 
  -5   1  14     1943.77     1948.79    163.23 o 
  -3   1  14     6703.14     7613.45    282.04 o 
  -1   1  14     4530.00     4094.47    252.72 o 
   1   1  14     1082.95      971.52    120.56 o 
   3   1  14    54614.18    52304.80   2140.15 o 
   5   1  14     8207.75     8855.44    292.20 o 
   7   1  14    38237.24    39642.20    744.61 o 
   9   1  14     2259.19     2541.72    277.34 o 
  11   1  14     1918.86     1331.37    297.33 o 
  13   1  14      492.50      349.45    316.68 o 
  15   1  14       50.94     -292.72    310.99 o 
  17   1  14    15384.12    13739.95    851.50 o 
 -20   2  14       27.74     -329.54    329.54 o 
 -18   2  14     2345.60     1578.75    576.53 o 
 -16   2  14     5485.55     5139.36    479.88 o 
 -14   2  14    30030.42    27081.15    667.31 o 
 -12   2  14     5077.61     4896.77    326.72 o 
 -10   2  14     4955.64     4839.25    490.04 o 
  -8   2  14     5723.65     6253.42    259.43 o 
  -6   2  14    37261.92    37186.17    779.62 o 
  -4   2  14    57957.55    53729.30   2141.79 o 
  -2   2  14    21517.71    18005.11    781.60 o 
   0   2  14    53840.55    51055.12   2085.90 o 
   2   2  14     7528.56     7839.52    406.83 o 
   4   2  14    95274.00    96221.89   3169.54 o 
   6   2  14    30613.47    31884.87    628.73 o 
   8   2  14     1607.16     1697.18    235.40 o 
  10   2  14    13608.14    12977.00    605.24 o 
  12   2  14     1536.01     1378.05    278.74 o 
  14   2  14     1496.02     1492.11    387.83 o 
  16   2  14      293.79     -209.19    380.34 o 
 -21   3  14    12778.72    13089.07    799.39 o 
 -19   3  14     3326.97     3313.88    465.04 o 
 -17   3  14     1071.42      683.29    314.96 o 
 -15   3  14    89597.48    88773.76   1178.56 o 
 -13   3  14    25801.50    27203.90    644.26 o 
 -11   3  14    18440.53    17567.10    628.02 o 
  -9   3  14    18552.29    16015.77    664.07 o 
  -7   3  14   116422.17   114694.52   3410.97 o 
  -5   3  14    88890.80    88918.48   1976.06 o 
  -3   3  14   107950.12   100132.80   3129.14 o 
  -1   3  14    56973.78    55694.39   2344.79 o 
   1   3  14    77526.23    72413.13   3350.76 o 
   3   3  14   322163.56   312385.06   9811.88 o 
   5   3  14    45248.82    42550.96    988.25 o 
   7   3  14    79601.80    79310.69   1255.71 o 
   9   3  14     4474.66     4595.17    320.30 o 
  11   3  14    16911.47    18529.91    589.20 o 
  13   3  14      782.19      839.28    278.88 o 
  15   3  14    22963.70    26491.59   2895.44 o 
 -20   4  14     1419.52     1622.07    449.67 o 
 -18   4  14     2161.06     3252.31    832.76 o 
 -16   4  14     9577.11     8999.74    484.43 o 
 -14   4  14    16882.80    15454.99    571.85 o 
 -12   4  14      429.50      675.44    258.86 o 
 -10   4  14    31273.15    30945.74    626.23 o 
  -8   4  14    16536.94    16683.14    711.20 o 
  -6   4  14   201884.39   209044.39   4717.32 o 
  -4   4  14   291984.84   295188.47   6922.58 o 
  -2   4  14   135391.06   133931.66   3250.33 o 
   0   4  14     1451.77     1396.80    134.62 o 
   2   4  14     1495.21     1713.81    139.16 o 
   4   4  14    22662.32    23198.68    690.75 o 
   6   4  14     6525.28     6771.73    370.16 o 
   8   4  14      769.04      600.42    208.57 o 
  10   4  14    13454.71    14300.87    822.09 o 
  12   4  14    48800.38    48556.59   1356.95 o 
  14   4  14    20432.63    21563.39    697.19 o 
  16   4  14     5133.13     5611.99    943.79 o 
 -19   5  14     3051.43     3603.44    520.30 o 
 -17   5  14    42975.62    43024.68    915.45 o 
 -15   5  14    10417.05    10285.50    496.10 o 
 -13   5  14      105.18     -142.95    274.75 o 
 -11   5  14    18567.96    19015.18    602.56 o 
  -9   5  14    25537.45    25363.91    814.07 o 
  -7   5  14    78407.34    73433.89   1835.65 o 
  -5   5  14    56862.21    57028.40   1335.53 o 
  -3   5  14   231444.33   236049.89   6239.86 o 
  -1   5  14     2831.56     3891.27    181.21 o 
   1   5  14    28761.27    28300.75    864.60 o 
   3   5  14    87160.25    80043.66   2996.73 o 
   5   5  14     4730.02     4846.57    343.12 o 
   7   5  14     2131.43     1861.44    247.45 o 
   9   5  14    56971.80    55841.71    889.49 o 
  11   5  14    35003.20    41115.87   1228.28 o 
  13   5  14     9960.09    10645.72    781.93 o 
  15   5  14    23790.71    26237.72   1028.59 o 
 -20   6  14     3193.87     2665.55    896.82 o 
 -18   6  14     7883.23     9893.63    564.51 o 
 -16   6  14     4634.73     5218.64    414.16 o 
 -14   6  14      345.43      250.95    555.17 o 
 -12   6  14    15731.47    15934.99    661.14 o 
 -10   6  14     6289.58     6465.20    371.40 o 
  -8   6  14     7480.82     8230.21    326.31 o 
  -6   6  14    19193.40    21276.48    374.16 o 
  -4   6  14    26285.59    27426.06    577.49 o 
  -2   6  14   223053.31   228072.55   5835.85 o 
   0   6  14   105194.69    97579.52    899.12 o 
   2   6  14    12547.01    11951.40    394.49 o 
   4   6  14    14621.82    13873.04    422.28 o 
   6   6  14     1895.69     1800.50    237.48 o 
   8   6  14     6138.79     6117.02    425.38 o 
  10   6  14    67942.70    69548.58   2152.36 o 
  12   6  14    12248.26    11365.13    681.74 o 
  14   6  14     1135.20     1652.71    440.88 o 
 -19   7  14       20.17     -345.34    345.34 o 
 -17   7  14     4245.45     3712.37    413.80 o 
 -15   7  14     1454.20      791.85    287.48 o 
 -13   7  14    80029.63    82300.03   1370.80 o 
 -11   7  14    56625.72    59700.31    905.42 o 
  -9   7  14    13779.15    13685.25    400.83 o 
  -7   7  14     4870.40     4649.05    262.47 o 
  -5   7  14      970.20      692.25    133.63 o 
  -3   7  14        2.88     -121.59    121.59 o 
  -1   7  14   107511.20   102937.69   1256.23 o 
   1   7  14    28769.90    24627.67    794.32 o 
   3   7  14    21599.11    21683.23   1849.15 o 
   5   7  14     3190.43     2409.72    331.51 o 
   7   7  14       30.22     -262.25    262.25 o 
   9   7  14    36790.10    36554.80    981.40 o 
  11   7  14     1305.10      703.89    359.01 o 
  13   7  14     2635.11     1840.60    443.87 o 
  15   7  14      268.01      -80.10    383.19 o 
 -18   8  14      187.22      540.23    303.87 o 
 -16   8  14     7397.23     6907.71    475.49 o 
 -14   8  14      314.17       17.66    313.88 o 
 -12   8  14    10603.44    12233.28    687.56 o 
 -10   8  14     1225.72     1536.58    228.44 o 
  -8   8  14        0.13     -154.99    154.99 o 
  -6   8  14      512.38      547.23    141.05 o 
  -4   8  14    33342.20    33369.74    938.63 o 
  -2   8  14     5476.46     5024.08    289.71 o 
   0   8  14     2921.85     2775.65    255.84 o 
   2   8  14      778.59      -18.06    238.50 o 
   4   8  14      490.60       85.41    235.54 o 
   6   8  14     2692.29     2840.90    379.19 o 
   8   8  14    11173.69    11111.89    777.24 o 
  10   8  14     8064.68     9436.87    612.98 o 
  12   8  14     8435.21     7415.48    926.71 o 
  14   8  14      192.93     -369.63    369.63 o 
 -19   9  14       14.88     -291.01    291.01 o 
 -17   9  14     2833.97     1641.66    343.91 o 
 -15   9  14     1135.07      668.13    389.51 o 
 -13   9  14     3375.90     2381.03    422.25 o 
 -11   9  14     1841.14     1616.09    253.27 o 
  -9   9  14     6640.37     7008.10    349.35 o 
  -7   9  14      126.97      124.57    149.14 o 
  -5   9  14      480.00      465.40    140.26 o 
  -3   9  14      166.92      742.57    167.41 o 
  -1   9  14     2012.89     2095.64    208.41 o 
   1   9  14        1.97      217.04    175.76 o 
   3   9  14     3622.69     3573.53    368.26 o 
   5   9  14      398.19      486.76    298.91 o 
   7   9  14     2358.80     2427.93    388.67 o 
   9   9  14      373.28      387.80    309.72 o 
  11   9  14     1755.04     1952.77    412.09 o 
  13   9  14       25.18     -397.16    397.16 o 
 -18  10  14      271.12      223.82    327.73 o 
 -16  10  14     2491.74     2197.83    463.98 o 
 -14  10  14     9642.00     8417.13   1029.20 o 
 -12  10  14      413.07     -304.95    304.95 o 
 -10  10  14     2143.97     2326.51    260.40 o 
  -8  10  14      358.41     -196.60    196.60 o 
  -6  10  14    38140.42    38514.11    592.53 o 
  -4  10  14     3071.91     2962.37    237.84 o 
  -2  10  14    18280.59    17449.51    445.84 o 
   0  10  14     8523.41     7819.00    358.42 o 
   2  10  14      643.15      967.97    227.93 o 
   4  10  14     6787.88     6210.80    420.25 o 
   6  10  14      489.23      932.29    350.19 o 
   8  10  14    11657.85    12235.77   1153.05 o 
  10  10  14    33156.71    31998.23   1011.60 o 
  12  10  14     2077.81     1053.46    434.72 o 
 -17  11  14       55.40       12.80    451.96 o 
 -15  11  14      868.24      402.56    388.67 o 
 -13  11  14    15212.86    16035.34    779.02 o 
 -11  11  14    50717.41    53369.48   2021.80 o 
  -9  11  14      296.93       -3.50    201.44 o 
  -7  11  14     5268.31     4367.64    354.98 o 
  -5  11  14    36342.18    36298.72    623.88 o 
  -3  11  14     1864.04     1739.49    237.09 o 
  -1  11  14        1.90       66.20    185.53 o 
   1  11  14     2827.02     2285.70    337.79 o 
   3  11  14    33386.99    31443.83    737.63 o 
   5  11  14     4701.07     4658.01    401.35 o 
   7  11  14    17554.56    17028.31   1426.37 o 
   9  11  14      621.86      382.38    384.35 o 
  11  11  14      396.42      424.01    378.19 o 
 -16  12  14      180.25     -230.14    382.62 o 
 -14  12  14      146.15      258.63    376.56 o 
 -12  12  14    22721.33    25319.06   1698.35 o 
 -10  12  14    57645.88    58851.16   1904.68 o 
  -8  12  14       18.97       72.87    244.28 o 
  -6  12  14    12266.36    13380.70    459.83 o 
  -4  12  14     7784.55     8924.42    390.57 o 
  -2  12  14    11784.35    11912.35    436.62 o 
   0  12  14     5092.17     6152.47    582.71 o 
   2  12  14    34143.83    32308.63    823.95 o 
   4  12  14      970.59      780.27    270.41 o 
   6  12  14    13607.53    13149.52    762.09 o 
   8  12  14    20763.78    22222.88    887.25 o 
  10  12  14      390.90      493.76    380.34 o 
 -15  13  14      132.17     -131.71    399.96 o 
 -13  13  14     4536.46     4815.82    640.58 o 
 -11  13  14     8688.17    10848.65    582.82 o 
  -9  13  14     7857.80     6779.96    573.75 o 
  -7  13  14     3485.86     2771.10    434.72 o 
  -5  13  14      219.65     -145.90    243.14 o 
  -3  13  14     6322.92     5306.27    332.59 o 
  -1  13  14    23594.71    22759.51    576.63 o 
   1  13  14    44522.34    44799.68    800.53 o 
   3  13  14     1030.39     1263.92    291.79 o 
   5  13  14      385.63      230.75    264.25 o 
   7  13  14    11247.15    12105.59    591.38 o 
   9  13  14    32326.21    33309.61    906.58 o 
 -12  14  14     2061.03     3111.22    502.10 o 
 -10  14  14     2165.01     1355.67    425.49 o 
  -8  14  14      560.51      -90.08    353.27 o 
  -6  14  14     5074.67     4606.37    424.77 o 
  -4  14  14    49095.75    54673.97    987.83 o 
  -2  14  14     2982.55     2868.87    371.79 o 
   0  14  14     4047.11     5414.60    436.65 o 
   2  14  14    12494.63    11931.14    504.00 o 
   4  14  14     3471.47     2499.98    487.79 o 
   6  14  14      993.79      254.30    304.01 o 
   8  14  14    21692.38    22273.83    780.48 o 
 -11  15  14     1061.42      758.10    461.22 o 
  -9  15  14      105.44      316.82    384.27 o 
  -7  15  14     4117.83     2565.96    589.34 o 
  -5  15  14      321.14      837.03    640.58 o 
  -3  15  14    21966.48    25786.71    766.76 o 
  -1  15  14       52.03     -341.29    341.29 o 
   1  15  14       51.39     -209.73    272.48 o 
   3  15  14    13026.01    14043.86    757.79 o 
   5  15  14       68.97      -65.39    359.31 o 
   7  15  14        0.83     -110.09    589.34 o 
 -10  16  14       86.03      -86.55    405.70 o 
  -8  16  14     3013.64     2840.00    502.10 o 
  -6  16  14       10.35     -183.31    512.47 o 
  -4  16  14     7637.25     8417.25    548.77 o 
  -2  16  14     1679.05     1326.38    353.30 o 
   0  16  14      471.09      187.95    312.36 o 
   2  16  14     5243.79     5318.55    489.37 o 
   4  16  14      796.24     -258.72    382.62 o 
  -5  17  14       12.77     -547.21    901.09 o 
  -3  17  14      521.62      436.37    348.34 o 
  -1  17  14        2.92     -292.00    318.24 o 
   1  17  14     3355.40     2883.50    439.89 o 
 -21   1  15    27643.85    27691.43   1904.67 o 
 -19   1  15       10.13     -111.46    304.59 o 
 -17   1  15    21512.23    18733.13    770.02 o 
 -15   1  15     1537.96     1368.03    310.64 o 
 -13   1  15    10317.83    10120.03    433.89 o 
 -11   1  15    11704.97    12114.76    380.04 o 
  -9   1  15   163639.64   158678.22   1486.87 o 
  -7   1  15     5650.22     5718.88    278.06 o 
  -5   1  15    10142.86    10990.45    377.24 o 
  -3   1  15    10152.54     8573.81    339.02 o 
  -1   1  15    44308.29    39570.54   1554.57 o 
   1   1  15    60276.56    59339.68   2646.83 o 
   3   1  15    12984.71    13820.31    594.21 o 
   5   1  15    33318.54    34807.04   1155.14 o 
   7   1  15      513.76      463.97    157.58 o 
   9   1  15    18529.15    18778.69   1223.24 o 
  11   1  15    10562.44     8369.73    591.50 o 
  13   1  15     6501.06     6416.59    570.13 o 
  15   1  15       13.60     -306.42    306.42 o 
 -20   2  15     6291.85     5623.87    572.23 o 
 -18   2  15       56.31      -71.49    300.35 o 
 -16   2  15     6450.03     5615.84    498.23 o 
 -14   2  15    28260.59    29035.93    695.27 o 
 -12   2  15     4896.88     5632.33    349.64 o 
 -10   2  15   148239.39   144109.31   1937.97 o 
  -8   2  15   142293.27   143380.89   1107.05 o 
  -6   2  15    57353.04    57034.36   1563.50 o 
  -4   2  15    43933.84    43434.98   1464.57 o 
  -2   2  15    34055.85    34298.52   1358.55 o 
   0   2  15    45145.16    44989.47   1223.93 o 
   2   2  15   183957.14   177023.61   5733.77 o 
   4   2  15    51634.31    50462.92   1314.17 o 
   6   2  15    16071.21    15115.45    483.71 o 
   8   2  15    13330.01    13538.30    507.17 o 
  10   2  15    20171.07    20557.91    662.46 o 
  12   2  15      141.47      -30.31    280.79 o 
  14   2  15     5439.54     6608.20    926.71 o 
  16   2  15      204.65     -350.19    546.63 o 
 -21   3  15     4417.48     3793.64    549.49 o 
 -19   3  15     6787.01     5613.97    548.70 o 
 -17   3  15     2603.44     2627.51    419.45 o 
 -15   3  15    52977.15    51032.64    925.39 o 
 -13   3  15     9539.18     8086.75    421.83 o 
 -11   3  15     6048.34     5992.90    365.89 o 
  -9   3  15     9175.34    10450.88    419.46 o 
  -7   3  15    25303.31    23316.99    394.01 o 
  -5   3  15     2960.38     2943.52    279.64 o 
  -3   3  15     8418.68     8801.80    271.16 o 
  -1   3  15     7162.30     6127.53    300.80 o 
   1   3  15     1003.32      638.03    136.87 o 
   3   3  15    77761.30    75290.60   2299.18 o 
   5   3  15    39808.48    38368.98    912.50 o 
   7   3  15      934.00      843.06    206.26 o 
   9   3  15     1354.04      997.47    234.48 o 
  11   3  15      172.21      117.50    233.27 o 
  13   3  15     9380.49     7300.35    467.74 o 
  15   3  15     5257.91     7413.49    660.31 o 
 -20   4  15     1155.29      989.79    417.11 o 
 -18   4  15     5003.40     4015.97    494.24 o 
 -16   4  15    27258.18    24818.00    787.73 o 
 -14   4  15    54258.41    50980.21    910.20 o 
 -12   4  15     2396.40     2222.56    324.62 o 
 -10   4  15    10260.09     9141.78    492.57 o 
  -8   4  15    18610.74    18818.90    934.77 o 
  -6   4  15   234345.25   224890.63   5336.80 o 
  -4   4  15    23881.25    22135.52    559.13 o 
  -2   4  15    59327.89    59324.37   1991.34 o 
   0   4  15     5091.17     4959.44    229.75 o 
   2   4  15   139310.98   131624.05   4381.93 o 
   4   4  15    58659.42    55876.19   2186.34 o 
   6   4  15    15894.76    15585.80    484.29 o 
   8   4  15    25664.56    24635.93    607.15 o 
  10   4  15     2330.10     2489.20    309.68 o 
  12   4  15    26709.53    28506.53    826.27 o 
  14   4  15    43843.87    48219.41    991.92 o 
  16   4  15     9274.84     9136.81   1306.79 o 
 -19   5  15     9760.65    10205.45    798.59 o 
 -17   5  15     2484.43     3477.45    509.04 o 
 -15   5  15     1159.29      816.88    267.36 o 
 -13   5  15      692.67      -30.73    495.38 o 
 -11   5  15    15593.96    16066.05    510.90 o 
  -9   5  15    22761.75    21588.58    570.95 o 
  -7   5  15     3561.61     3223.35    184.59 o 
  -5   5  15    14575.93    14401.74    633.04 o 
  -3   5  15   178807.09   182051.19   7473.26 o 
  -1   5  15   221400.69   212565.28   6888.66 o 
   1   5  15    15040.61    14458.50    424.39 o 
   3   5  15      381.86      473.07    175.89 o 
   5   5  15     5168.32     5104.64    333.33 o 
   7   5  15      353.35      -80.24    212.59 o 
   9   5  15    11991.47    11436.93    634.23 o 
  11   5  15    43655.99    44483.29   1086.83 o 
  13   5  15     9147.32     9526.45    532.44 o 
  15   5  15     7129.37     8333.70    684.50 o 
 -20   6  15       32.66     -359.31    359.31 o 
 -18   6  15    26164.44    22792.66    740.99 o 
 -16   6  15     4395.46     3986.94    386.13 o 
 -14   6  15     2154.43     1623.54    405.70 o 
 -12   6  15    39175.43    38931.73    947.68 o 
 -10   6  15     3389.94     3376.50    294.20 o 
  -8   6  15      423.30      405.33    165.15 o 
  -6   6  15    54289.23    54590.52   1548.08 o 
  -4   6  15     8930.55     8283.37    231.76 o 
  -2   6  15    20889.04    22236.06    623.71 o 
   0   6  15   333051.16   318316.16   6746.73 o 
   2   6  15    28410.26    26881.37    546.69 o 
   4   6  15      632.36      553.82    180.63 o 
   6   6  15     5572.37     5457.72    371.47 o 
   8   6  15    57880.86    56013.25   1179.56 o 
  10   6  15     8616.84     9160.57    628.02 o 
  12   6  15    13104.28    11647.58   1174.40 o 
  14   6  15     2106.96     2361.71    470.96 o 
 -19   7  15     3815.00     3159.12    557.39 o 
 -17   7  15      575.12       -4.52    285.40 o 
 -15   7  15     1814.02     1305.61    371.39 o 
 -13   7  15    35027.23    36533.00   1182.94 o 
 -11   7  15    13080.74    14590.02    530.44 o 
  -9   7  15    23368.75    24419.80    494.63 o 
  -7   7  15    13510.33    13706.23    385.44 o 
  -5   7  15    56571.14    57163.46   1320.65 o 
  -3   7  15    12506.74    11603.05    429.72 o 
  -1   7  15    69630.59    68147.37   1926.87 o 
   1   7  15    19694.84    15785.39    609.90 o 
   3   7  15        3.34     -106.05    217.17 o 
   5   7  15     7938.26     8893.52    546.55 o 
   7   7  15    10664.54     7955.90    576.75 o 
   9   7  15     1210.22     1178.11    495.38 o 
  11   7  15      519.17      519.85    356.18 o 
  13   7  15    15270.79    14781.47    788.13 o 
 -18   8  15     8913.66     9702.18    575.11 o 
 -16   8  15     6343.92     5206.56    605.13 o 
 -14   8  15    14193.37    15316.10    724.44 o 
 -12   8  15    78675.12    79967.56   1352.80 o 
 -10   8  15    22428.88    22758.01    609.77 o 
  -8   8  15     1845.29     1713.95    219.36 o 
  -6   8  15    10548.75    11305.38    366.74 o 
  -4   8  15     1736.17     1920.52    165.54 o 
  -2   8  15     1548.96      880.94    171.77 o 
   0   8  15       10.92       91.52    173.32 o 
   2   8  15      449.53       46.30    228.55 o 
   4   8  15    40357.62    38556.68    927.05 o 
   6   8  15    36815.89    36543.55    951.20 o 
   8   8  15     2375.97     1989.26    365.35 o 
  10   8  15       37.21     -178.53    307.49 o 
  12   8  15      552.36      597.00    383.47 o 
  14   8  15       66.24     -214.68    439.87 o 
 -17   9  15     6205.20     6602.95    499.42 o 
 -15   9  15     8281.13     7877.97    708.91 o 
 -13   9  15        6.25     -310.99    310.99 o 
 -11   9  15      176.28      234.98    239.56 o 
  -9   9  15     6167.92     6206.06    462.57 o 
  -7   9  15    52170.67    53402.16   1340.95 o 
  -5   9  15    31976.40    30344.41    879.59 o 
  -3   9  15    21595.96    21155.23    658.32 o 
  -1   9  15     8208.93     9070.79    356.85 o 
   1   9  15     1651.17     1688.47    456.36 o 
   3   9  15     4681.61     4706.42    422.25 o 
   5   9  15     2494.37     2328.46    572.25 o 
   7   9  15     3981.06     5196.91    811.41 o 
   9   9  15    19453.36    20056.99    812.16 o 
  11   9  15      443.84      307.41    341.71 o 
  13   9  15      121.51     -542.36    542.36 o 
 -18  10  15      369.12     1383.34    619.23 o 
 -16  10  15        6.75     -352.34    352.34 o 
 -14  10  15     2399.26     1880.24    446.92 o 
 -12  10  15     2869.37     2530.79    437.58 o 
 -10  10  15     2606.88     2606.69    270.96 o 
  -8  10  15      168.15     -208.34    208.34 o 
  -6  10  15    45691.36    47257.37    920.16 o 
  -4  10  15    42043.84    40919.23    629.37 o 
  -2  10  15      967.25      775.07    193.21 o 
   0  10  15     2956.19     2942.54    289.13 o 
   2  10  15     6142.86     6130.57    397.39 o 
   4  10  15    10262.70    10965.12    609.90 o 
   6  10  15     5149.34     4148.97    466.63 o 
   8  10  15       78.79      306.48    354.46 o 
  10  10  15     2056.87     2113.49    764.43 o 
  12  10  15      500.28     -315.05    397.37 o 
 -17  11  15     1386.05      695.28    470.04 o 
 -15  11  15     4085.84     3800.09    528.22 o 
 -13  11  15      510.70      474.43   1106.07 o 
 -11  11  15    11048.42    12967.80    566.79 o 
  -9  11  15       83.71      -68.15    203.54 o 
  -7  11  15     4531.45     3687.59    351.60 o 
  -5  11  15     1218.12     1914.94    243.91 o 
  -3  11  15    24817.03    25717.05    616.40 o 
  -1  11  15     6207.83     6573.49    682.97 o 
   1  11  15     8150.98     6460.05    495.94 o 
   3  11  15      169.35       81.18    224.50 o 
   5  11  15     7196.74     8284.02    485.74 o 
   7  11  15    12179.89    12893.64    730.78 o 
   9  11  15     2801.09     2304.87    437.08 o 
  11  11  15     3012.05     1999.41    478.74 o 
 -16  12  15       32.32      -93.57    516.74 o 
 -14  12  15      212.19      187.49    414.24 o 
 -12  12  15    33253.68    36761.51   1358.04 o 
 -10  12  15     2842.61     4023.17    387.77 o 
  -8  12  15     3778.04     3826.22    356.53 o 
  -6  12  15    24538.90    24838.72    827.68 o 
  -4  12  15     9685.15    10515.25    416.23 o 
  -2  12  15     3722.89     4310.75    311.19 o 
   0  12  15    48971.74    50133.75    887.51 o 
   2  12  15     2973.17     2801.11    329.46 o 
   4  12  15      595.03      267.55    259.59 o 
   6  12  15    16609.48    18675.50    667.20 o 
   8  12  15    10480.39     9507.31    688.42 o 
  10  12  15     8200.90     8890.54    687.79 o 
 -15  13  15      754.17      659.41    428.29 o 
 -13  13  15      719.00     1382.65    529.55 o 
 -11  13  15    16322.55    16746.54    805.44 o 
  -9  13  15     1060.09     -101.90    347.23 o 
  -7  13  15     9862.29    10238.61    636.63 o 
  -5  13  15     2470.58     2356.80    330.32 o 
  -3  13  15     2946.23     2106.52    302.04 o 
  -1  13  15        4.91      -11.53    228.32 o 
   1  13  15    14208.39    16032.56    540.10 o 
   3  13  15      566.43      150.06    266.02 o 
   5  13  15     2608.80     1979.30    348.03 o 
   7  13  15    21615.13    23920.12   1106.06 o 
   9  13  15     4652.32     4847.21    580.77 o 
 -12  14  15     1628.26     2408.59    657.67 o 
 -10  14  15        1.49     -318.02    318.02 o 
  -8  14  15      630.26      472.56    377.43 o 
  -6  14  15      225.55     -327.85    352.34 o 
  -4  14  15    26939.19    29149.82    954.48 o 
  -2  14  15      913.73      606.07    312.82 o 
   0  14  15    35578.13    34831.11    844.81 o 
   2  14  15     4467.48     4453.58    407.69 o 
   4  14  15        3.08     -199.67    262.08 o 
   6  14  15      186.51     -262.40    282.48 o 
   8  14  15    16450.16    18495.18    732.76 o 
 -11  15  15      317.64      207.06    396.41 o 
  -9  15  15      238.86     -277.90    359.10 o 
  -7  15  15        0.97     -469.76    469.76 o 
  -5  15  15    20374.17    22821.00   1101.80 o 
  -3  15  15    17549.28    20687.09    700.80 o 
  -1  15  15        4.39     -265.22    265.22 o 
   1  15  15     2853.55     1563.37    353.38 o 
   3  15  15        3.45      283.13    365.35 o 
   5  15  15     4892.96     4864.29    824.22 o 
  -8  16  15      201.88      -45.83    368.45 o 
  -6  16  15       57.08     -405.70    405.70 o 
  -4  16  15     8204.60     8705.54    660.81 o 
  -2  16  15     5830.58     6144.21    486.48 o 
   0  16  15     6735.52     6357.15    500.83 o 
   2  16  15    23190.61    23741.98    972.36 o 
   4  16  15     2317.50      538.80    632.04 o 
  -5  17  15      594.56      590.05    432.83 o 
  -3  17  15      226.78       39.69    337.68 o 
  -1  17  15     2806.50     2401.27    417.59 o 
 -20   0  16    49106.61    47727.75   1802.18 o 
 -18   0  16     3349.93     3783.71    657.67 o 
 -16   0  16       47.46      -68.33    401.43 o 
 -14   0  16     8092.04     8173.85    717.45 o 
 -12   0  16    56287.76    50623.27   1005.56 o 
 -10   0  16    71958.61    76550.88   1563.48 o 
  -8   0  16    58831.85    57322.87   2246.31 o 
  -6   0  16     4514.38     5105.84    679.02 o 
  -4   0  16   310766.41   303967.41  14844.46 o 
  -2   0  16    45392.22    42290.05   2049.87 o 
   0   0  16    94674.92    93179.88   6948.20 o 
   2   0  16     3535.12     3774.12    456.95 o 
   4   0  16    28345.28    26652.19   1477.61 o 
   6   0  16     8468.38     6740.35    419.54 o 
   8   0  16    89322.76    83344.21   1853.42 o 
  10   0  16      385.01     -298.94    392.89 o 
  12   0  16    27515.51    30269.71   1349.50 o 
  14   0  16        5.08     -461.22    461.22 o 
  16   0  16      383.91     -529.55    529.55 o 
 -19   1  16      464.35      100.60    325.46 o 
 -17   1  16     8120.53     7012.56    567.61 o 
 -15   1  16     3015.11     3553.21    401.59 o 
 -13   1  16      771.82      678.50    278.94 o 
 -11   1  16    54303.02    59250.91    855.08 o 
  -9   1  16   304502.78   311676.84   2545.80 o 
  -7   1  16    76996.56    76124.84   1953.99 o 
  -5   1  16       11.33      116.83    128.71 o 
  -3   1  16     5069.38     5269.06    249.27 o 
  -1   1  16    10654.43    12034.30    355.05 o 
   1   1  16     1109.63      887.79    139.64 o 
   3   1  16    31381.68    29182.27   1192.12 o 
   5   1  16      702.46      805.04    160.58 o 
   7   1  16     3452.04     3560.08    289.10 o 
   9   1  16    16743.56    18499.54    580.62 o 
  11   1  16     2148.36     1774.22    365.35 o 
  13   1  16      501.18      254.43    328.11 o 
  15   1  16      148.05     -377.43    377.43 o 
 -20   2  16      589.59      351.73    368.26 o 
 -18   2  16     6161.88     5125.12    519.29 o 
 -16   2  16     6405.28     7212.56    459.41 o 
 -14   2  16     3004.35     2806.42    303.90 o 
 -12   2  16    18405.94    18522.36    532.53 o 
 -10   2  16    21536.64    24444.96    524.74 o 
  -8   2  16    28863.62    32038.27    481.30 o 
  -6   2  16    18257.50    16141.37    381.92 o 
  -4   2  16     4632.21     3919.26    231.73 o 
  -2   2  16     3047.32     3323.28    198.90 o 
   0   2  16    23379.65    21022.95    717.49 o 
   2   2  16   113029.27   113729.18   3425.96 o 
   4   2  16    52115.69    54476.51   2073.57 o 
   6   2  16     2014.64     2176.28    245.89 o 
   8   2  16     3942.41     4057.19    321.70 o 
  10   2  16     1876.30     1581.14    280.99 o 
  12   2  16     8298.78     8490.67   1016.39 o 
  14   2  16      359.49      422.71    362.22 o 
  16   2  16      528.12     -398.47    398.47 o 
 -21   3  16     1925.72     1816.05   1084.72 o 
 -19   3  16     1631.81      670.69    353.88 o 
 -17   3  16     5308.14     4820.08    503.62 o 
 -15   3  16    15345.19    15385.61    566.96 o 
 -13   3  16    22569.08    20412.85    594.94 o 
 -11   3  16    10892.41    12754.98    468.31 o 
  -9   3  16    91434.29    90497.86   1301.98 o 
  -7   3  16      427.46      723.65    137.88 o 
  -5   3  16     1118.69     1151.84    143.70 o 
  -3   3  16    32902.53    33772.85    966.98 o 
  -1   3  16    16683.25    16768.14    867.22 o 
   1   3  16    45201.23    40539.72   1956.46 o 
   3   3  16   110163.79   100634.63   3870.05 o 
   5   3  16      959.99      701.54    205.43 o 
   7   3  16      460.59      624.19    205.43 o 
   9   3  16      188.41       71.81    206.26 o 
  11   3  16     9651.90    10599.17    508.97 o 
  13   3  16     5155.25     6240.85    614.96 o 
  15   3  16    35226.11    37229.39   1165.43 o 
 -20   4  16     2141.78     1672.32    443.62 o 
 -18   4  16      536.43       83.26    328.35 o 
 -16   4  16     2887.44     3924.16    387.65 o 
 -14   4  16        9.07      100.22    233.38 o 
 -12   4  16     7586.17     9524.83    439.11 o 
 -10   4  16    12571.26    12140.56    454.66 o 
  -8   4  16        2.39       -8.45    146.55 o 
  -6   4  16      785.07      555.87    135.13 o 
  -4   4  16     5912.13     6699.21    213.09 o 
  -2   4  16    10292.32    10538.02    303.02 o 
   0   4  16      682.10      761.47    144.79 o 
   2   4  16     6245.54     5585.16    382.67 o 
   4   4  16     1118.16      921.61    205.65 o 
   6   4  16    24504.80    24594.82    582.68 o 
   8   4  16      224.02      457.11    222.23 o 
  10   4  16     6621.79     6040.51    416.57 o 
  12   4  16    12279.77    13274.16    573.40 o 
  14   4  16    19068.54    22581.53   1093.26 o 
 -19   5  16    20133.49    19137.26   1323.87 o 
 -17   5  16    10838.29    11081.59    725.62 o 
 -15   5  16     4984.99     5314.88    394.50 o 
 -13   5  16      953.92      532.83    311.28 o 
 -11   5  16     4117.79     3901.83    313.25 o 
  -9   5  16     2999.34     3018.63    272.94 o 
  -7   5  16    18694.29    16494.52    615.17 o 
  -5   5  16    33388.20    31227.37    896.07 o 
  -3   5  16    81256.84    84105.39   1675.22 o 
  -1   5  16   102446.95   108897.26   3260.80 o 
   1   5  16    80513.61    76079.99   2361.62 o 
   3   5  16     9861.39     9939.96    397.49 o 
   5   5  16    12066.22    13655.92    507.00 o 
   7   5  16      248.26     -200.05    218.09 o 
   9   5  16      597.83      -19.30    252.71 o 
  11   5  16    24691.74    26571.92    725.75 o 
  13   5  16      194.33      335.42    291.96 o 
  15   5  16    15097.89    14912.79   1221.38 o 
 -20   6  16      767.05      249.87    424.98 o 
 -18   6  16      202.48      301.09    304.67 o 
 -16   6  16     1885.57     1119.54    295.63 o 
 -14   6  16     5960.03     5779.88    519.40 o 
 -12   6  16    55155.64    56092.56   1786.39 o 
 -10   6  16     4495.32     4414.89    330.36 o 
  -8   6  16    15557.84    16034.65    717.39 o 
  -6   6  16    20461.02    22929.97    759.87 o 
  -4   6  16    20270.68    19213.96    642.79 o 
  -2   6  16    33908.09    28546.90    489.31 o 
   0   6  16    34105.18    34745.54   1113.34 o 
   2   6  16    23030.61    23644.38    535.24 o 
   4   6  16     4180.79     3919.82    286.28 o 
   6   6  16    12723.93    13199.29    490.59 o 
   8   6  16     4624.90     4548.08    610.69 o 
  10   6  16    12127.92    11929.52    675.13 o 
  12   6  16      456.92      262.71    350.13 o 
  14   6  16      206.68       84.39    376.56 o 
 -19   7  16     1057.35      286.11    354.56 o 
 -17   7  16     2563.81     2805.70    387.26 o 
 -15   7  16     2279.49     2390.12    428.29 o 
 -13   7  16    59969.19    59733.92   1216.85 o 
 -11   7  16    10850.53    12459.42    546.05 o 
  -9   7  16      587.23      979.08    508.59 o 
  -7   7  16     6229.85     6482.82    339.05 o 
  -5   7  16     2704.15     2523.61    178.51 o 
  -3   7  16      253.23      -32.91    140.51 o 
  -1   7  16    33082.78    31590.74    765.67 o 
   1   7  16     5565.07     5167.45    683.29 o 
   3   7  16    36837.17    34420.30   1883.32 o 
   5   7  16   135003.53   129665.37   4548.14 o 
   7   7  16     9864.22     9030.81    600.36 o 
   9   7  16     3190.21     3169.54    431.79 o 
  11   7  16     1932.60     1289.51    395.55 o 
  13   7  16        0.10      345.45    359.01 o 
 -18   8  16    17365.58    18678.37    718.67 o 
 -16   8  16       47.34     -179.22    356.18 o 
 -14   8  16     8109.66     8750.29    772.97 o 
 -12   8  16    54373.29    55773.89   1014.73 o 
 -10   8  16      313.58     -218.37    231.66 o 
  -8   8  16     5605.00     4834.14    300.05 o 
  -6   8  16    12744.85    12730.14    382.46 o 
  -4   8  16    49930.88    48374.86   1070.53 o 
  -2   8  16     6951.60     6968.20    374.03 o 
   0   8  16     6297.79     6274.23    369.12 o 
   2   8  16       10.12     -225.94    225.94 o 
   4   8  16    21609.11    22714.22    879.73 o 
   6   8  16    31151.62    30442.53   1528.86 o 
   8   8  16     7080.63     7594.44    570.52 o 
  10   8  16     2073.09     1716.60    403.43 o 
  12   8  16     2916.15     2512.16    467.80 o 
 -17   9  16    17947.21    17029.39    687.84 o 
 -15   9  16     1263.58      745.23    383.47 o 
 -13   9  16     6208.00     5591.50    531.47 o 
 -11   9  16      205.21     -238.37    238.37 o 
  -9   9  16    20884.04    18823.60    805.02 o 
  -7   9  16    25604.41    27898.84    571.83 o 
  -5   9  16       21.92      577.72    208.57 o 
  -3   9  16     2337.36     1967.90    217.34 o 
  -1   9  16    14207.74    15406.15    508.01 o 
   1   9  16    25334.75    23407.06    826.43 o 
   3   9  16    27883.11    27188.57   1750.93 o 
   5   9  16    19829.28    19832.69    766.94 o 
   7   9  16        1.96     -131.78    274.75 o 
   9   9  16       64.00     -125.68    320.29 o 
  11   9  16      719.02     1033.47    398.06 o 
  13   9  16      672.83     -395.55    395.55 o 
 -16  10  16       85.04     -337.56    337.56 o 
 -14  10  16     6470.77     5644.91    551.40 o 
 -12  10  16       84.61      112.92    260.68 o 
 -10  10  16      654.66      249.01    243.24 o 
  -8  10  16    41037.32    37635.97    670.65 o 
  -6  10  16   155154.66   152333.50   2789.60 o 
  -4  10  16     2787.27     2021.73    278.58 o 
  -2  10  16     1987.43     1558.95    228.89 o 
   0  10  16      397.94       40.19    203.66 o 
   2  10  16     2320.16     2485.93    301.68 o 
   4  10  16       18.84     -174.76    273.55 o 
   6  10  16     8461.79     7536.07    588.83 o 
   8  10  16     2057.45     1665.08    413.67 o 
  10  10  16      417.03      618.08    606.42 o 
  12  10  16     9294.50     7300.16   1144.51 o 
 -15  11  16      802.26      169.90    391.31 o 
 -13  11  16    12015.61    12765.84   1110.34 o 
 -11  11  16    19317.58    21804.58    730.99 o 
  -9  11  16     1026.05      623.07    277.28 o 
  -7  11  16     3592.34     3897.59    681.79 o 
  -5  11  16    31085.29    31544.48    714.79 o 
  -3  11  16     2522.11     2174.01    254.93 o 
  -1  11  16     8073.52     7227.99    454.90 o 
   1  11  16     2509.00     2507.83    299.46 o 
   3  11  16     5559.84     5372.45    547.60 o 
   5  11  16    75306.93    71483.62   1122.13 o 
   7  11  16    34117.68    38025.54   1089.51 o 
   9  11  16     1101.43      768.04    391.31 o 
  11  11  16      709.93      195.37    431.54 o 
 -14  12  16     1175.35      641.32    422.25 o 
 -12  12  16    13528.46    15281.63    779.02 o 
 -10  12  16     5788.61     5596.68    555.17 o 
  -8  12  16     3181.07     2430.93    328.72 o 
  -6  12  16        0.51      196.62    388.50 o 
  -4  12  16      156.54       31.69    235.95 o 
  -2  12  16       11.13     -204.65    204.65 o 
   0  12  16    11214.24    11611.38    532.78 o 
   2  12  16      585.77     -113.57    239.85 o 
   4  12  16     1135.38      620.03    292.16 o 
   6  12  16    16572.68    19510.48    746.28 o 
   8  12  16     7145.31     7802.80    657.97 o 
  10  12  16     2258.07     2195.51    777.24 o 
 -13  13  16     1751.92     1742.39    632.04 o 
 -11  13  16     1615.62     1819.26    597.88 o 
  -9  13  16     2365.83     2020.48    431.54 o 
  -7  13  16       42.40       65.81    270.86 o 
  -5  13  16      139.03     -247.70    247.70 o 
  -3  13  16    11340.70    10523.75    450.16 o 
  -1  13  16    16313.13    16245.43    531.80 o 
   1  13  16    47888.54    48480.16    944.18 o 
   3  13  16    13431.12    12919.13    754.09 o 
   5  13  16    12540.91    11721.30    586.31 o 
   7  13  16     1343.58     1819.50    456.93 o 
   9  13  16    12415.81    13104.14    645.88 o 
 -12  14  16     5049.67     6952.47    845.57 o 
 -10  14  16      711.69     1255.54    572.25 o 
  -8  14  16     5078.35     4202.25    507.32 o 
  -6  14  16       29.26     -351.42    351.42 o 
  -4  14  16    21222.48    23764.44   1140.24 o 
  -2  14  16     4458.36     4707.49    421.73 o 
   0  14  16     2652.21     2568.64    324.78 o 
   2  14  16      360.11      405.05    284.16 o 
   4  14  16    11022.47    10193.20    553.84 o 
   6  14  16     2418.21     1517.74    362.84 o 
 -11  15  16      134.73      119.58    521.01 o 
  -9  15  16     1037.08      -50.03    380.34 o 
  -7  15  16     2909.32     2676.69    472.69 o 
  -5  15  16     4996.29     5960.88    610.69 o 
  -3  15  16    10920.03    12572.42    747.35 o 
  -1  15  16       38.70     -352.42    455.50 o 
   1  15  16     4898.05     5180.49    550.61 o 
   3  15  16    10219.33     9335.99    697.07 o 
   5  15  16      185.20     -241.78    352.96 o 
  -8  16  16     1346.76     1165.86    550.90 o 
  -6  16  16     2298.87     1449.34    465.70 o 
  -4  16  16     1207.00      952.61    411.03 o 
  -2  16  16     2533.09     2717.56    399.37 o 
   0  16  16      762.39      436.64    340.96 o 
   2  16  16    25834.24    26947.58   1038.74 o 
 -21   1  17    53754.14    50877.05   1376.84 o 
 -19   1  17      315.31      169.20    316.00 o 
 -17   1  17     4878.48     4727.06    506.89 o 
 -15   1  17    53764.94    53197.07    948.20 o 
 -13   1  17     4155.82     4491.67    326.78 o 
 -11   1  17      157.30      440.37    131.07 o 
  -9   1  17    72171.76    70795.74   1363.32 o 
  -7   1  17     7284.39     8841.52    342.42 o 
  -5   1  17    55136.45    49680.29   1635.93 o 
  -3   1  17   145680.56   136445.84   4229.75 o 
  -1   1  17    42049.50    40356.61   1067.61 o 
   1   1  17      240.27       35.41    141.77 o 
   3   1  17    42058.28    41751.02   1575.52 o 
   5   1  17     5034.08     4843.45    262.16 o 
   7   1  17    82613.77    86334.18   4121.08 o 
   9   1  17    75883.07    78423.58   1900.40 o 
  11   1  17     8193.66     8235.51    594.68 o 
  13   1  17      477.75     -152.79    325.46 o 
  15   1  17     1170.89     -160.93    461.22 o 
 -20   2  17     3804.44     3071.34    497.57 o 
 -18   2  17     2449.83     2175.63    419.45 o 
 -16   2  17    26399.93    27934.66    751.11 o 
 -14   2  17    13466.92    15001.48    539.04 o 
 -12   2  17      219.42      534.59    199.17 o 
 -10   2  17    68246.85    71778.30    728.56 o 
  -8   2  17    54810.26    58137.08    690.75 o 
  -6   2  17     4162.80     3667.77    236.93 o 
  -4   2  17     5492.47     5236.44    264.66 o 
  -2   2  17     2684.39     2559.01    184.23 o 
   0   2  17     1602.67     1251.20    226.81 o 
   2   2  17    63030.46    59087.29   2622.17 o 
   4   2  17    29651.71    27960.75   1358.21 o 
   6   2  17    22273.25    23231.90    646.24 o 
   8   2  17    42194.32    45226.43    908.22 o 
  10   2  17     6061.85     6889.66    432.55 o 
  12   2  17     2187.73     2119.90    401.59 o 
  14   2  17      213.45       76.87    374.45 o 
 -19   3  17     3260.31     3141.50    482.14 o 
 -17   3  17     5552.95     7362.52    581.78 o 
 -15   3  17    12390.38    12628.66    535.80 o 
 -13   3  17    10949.17    12075.25    421.67 o 
 -11   3  17      502.05       62.35    185.94 o 
  -9   3  17    10641.76    11588.77    340.23 o 
  -7   3  17    27780.96    30539.56    735.90 o 
  -5   3  17    37773.95    38430.05   1339.60 o 
  -3   3  17    28342.41    28169.75    957.57 o 
  -1   3  17    64740.67    66108.45   2995.71 o 
   1   3  17    38759.45    36971.86   1285.81 o 
   3   3  17    99665.75    91565.34   2783.27 o 
   5   3  17     7703.62     7542.98    382.11 o 
   7   3  17     2694.67     3427.56    300.48 o 
   9   3  17     1518.02     1121.67    257.58 o 
  11   3  17      243.52       44.01    238.89 o 
  13   3  17     3306.89     1903.80    486.84 o 
  15   3  17      435.75      262.78    413.67 o 
 -20   4  17      294.25       68.69    358.40 o 
 -18   4  17      551.27       99.48    271.49 o 
 -16   4  17        2.20     -163.96    237.34 o 
 -14   4  17      984.29      628.99    244.79 o 
 -12   4  17    10427.67    10761.92    479.11 o 
 -10   4  17    14831.77    13865.97    477.82 o 
  -8   4  17    10050.23     9496.52    359.41 o 
  -6   4  17        1.82      569.40    404.85 o 
  -4   4  17    62151.63    64699.20   1609.41 o 
  -2   4  17    12545.37    12289.14    313.86 o 
   0   4  17     9155.83     8084.91    416.90 o 
   2   4  17    73419.65    71348.91   2074.73 o 
   4   4  17    30359.10    30732.07    942.43 o 
   6   4  17      457.62      384.23    204.97 o 
   8   4  17      884.03      852.47    244.79 o 
  10   4  17    28609.98    29896.18   1260.77 o 
  12   4  17     7435.88     6654.88    459.75 o 
  14   4  17    24040.14    25068.77    995.64 o 
 -19   5  17     1654.44     1057.39    420.70 o 
 -17   5  17    14996.28    13959.88    602.91 o 
 -15   5  17     8780.11     7547.88    507.90 o 
 -13   5  17     2586.89     1866.80    365.35 o 
 -11   5  17     3131.82     2877.54    303.90 o 
  -9   5  17    14590.08    15593.19    498.16 o 
  -7   5  17        9.91       63.86    149.57 o 
  -5   5  17     2835.66     3012.82    224.29 o 
  -3   5  17     4401.02     4597.42    274.38 o 
  -1   5  17     7438.99     8078.82    458.75 o 
   1   5  17     4209.01     4849.66    333.14 o 
   3   5  17    35849.21    34940.54    654.15 o 
   5   5  17    15799.58    15554.81    582.14 o 
   7   5  17    21642.50    19630.35    590.19 o 
   9   5  17     4150.40     2897.71    338.79 o 
  11   5  17     1590.78     1737.84    313.62 o 
  13   5  17     2796.50     2478.72    486.15 o 
 -20   6  17     2479.54     1761.66    492.48 o 
 -18   6  17     1462.70      817.93    316.48 o 
 -16   6  17       29.62      -16.14    251.03 o 
 -14   6  17     2361.01     1556.71    632.04 o 
 -12   6  17     3711.70     3474.91    338.44 o 
 -10   6  17     1852.98     1490.84    431.92 o 
  -8   6  17     5391.32     5149.67    341.87 o 
  -6   6  17     1771.13     2460.46    212.38 o 
  -4   6  17    31006.30    31603.00   1018.19 o 
  -2   6  17     9706.01     9199.86    333.36 o 
   0   6  17    25481.06    24388.05    545.45 o 
   2   6  17     2691.25     2541.18    255.16 o 
   4   6  17    34936.50    32198.05   1347.26 o 
   6   6  17     5064.57     5107.14    614.96 o 
   8   6  17     2898.69     1563.38    380.49 o 
  10   6  17     4872.21     4839.42    498.01 o 
  12   6  17     2745.49     1912.85    430.27 o 
  14   6  17      120.32      149.47    380.49 o 
 -19   7  17       50.94     -305.38    305.38 o 
 -17   7  17     3792.25     3691.58    400.56 o 
 -15   7  17     2133.90     1550.21    398.61 o 
 -13   7  17    50179.48    49911.71   2468.38 o 
 -11   7  17     6621.47     5583.48    388.57 o 
  -9   7  17     9182.29     8518.00    432.79 o 
  -7   7  17    12669.33    12091.31    448.41 o 
  -5   7  17     9437.61    10424.04    297.35 o 
  -3   7  17        4.52      -63.22    191.08 o 
  -1   7  17    54778.68    48069.72    841.42 o 
   1   7  17      909.14      543.35    274.75 o 
   3   7  17       26.27      142.85    274.75 o 
   5   7  17    62547.81    58406.33   2933.87 o 
   7   7  17        7.54     -280.79    280.79 o 
   9   7  17     9673.70     7619.28    661.94 o 
  11   7  17      512.84      687.81    365.05 o 
  13   7  17     2380.64     2216.36    461.28 o 
 -18   8  17    18680.24    21106.78    768.40 o 
 -16   8  17    11489.45    10789.23    715.51 o 
 -14   8  17      681.19      584.74    352.96 o 
 -12   8  17      817.34     1130.35    399.93 o 
 -10   8  17     1752.18      965.10    304.00 o 
  -8   8  17    35633.13    36408.53   1654.29 o 
  -6   8  17    19802.86    21613.22    564.62 o 
  -4   8  17       21.18      -52.61    166.81 o 
  -2   8  17     7791.99     8192.03    400.85 o 
   0   8  17    60138.34    55367.40    853.35 o 
   2   8  17       21.83     -142.66    253.44 o 
   4   8  17    81492.51    80439.64   3318.22 o 
   6   8  17    23945.93    24701.94    848.40 o 
   8   8  17       22.26     -102.40    286.45 o 
  10   8  17      364.22      426.50    370.51 o 
  12   8  17     1427.55     1445.04    437.58 o 
 -17   9  17     7725.76     7970.30    546.65 o 
 -15   9  17    19794.31    21512.43    875.47 o 
 -13   9  17      522.39     -143.95    329.11 o 
 -11   9  17       30.74     -214.60    214.60 o 
  -9   9  17     6626.21     6461.22    719.67 o 
  -7   9  17   251748.36   242688.06   8071.36 o 
  -5   9  17    75969.36    71272.54    958.46 o 
  -3   9  17      103.63     -185.65    185.65 o 
  -1   9  17    22882.30    21070.00    592.58 o 
   1   9  17     3205.86     3090.56    308.35 o 
   3   9  17     2759.18     3680.87    456.95 o 
   5   9  17    10174.52     9321.79    611.91 o 
   7   9  17     1940.89     1788.60    392.89 o 
   9   9  17        8.12        3.53    422.79 o 
  11   9  17    44406.08    40662.44   2378.70 o 
 -16  10  17     4518.88     3919.96    760.16 o 
 -14  10  17     1180.76      822.00    401.59 o 
 -12  10  17    10052.86    11031.49    535.44 o 
 -10  10  17     2620.25     3247.35    334.49 o 
  -8  10  17      531.72     1088.37    373.13 o 
  -6  10  17     9327.02    13390.45    560.11 o 
  -4  10  17     1558.00     1608.86    280.46 o 
  -2  10  17    18450.51    19939.03    508.54 o 
   0  10  17       19.11      152.04    217.43 o 
   2  10  17      480.43      398.54    230.82 o 
   4  10  17       73.38     -114.52    294.27 o 
   6  10  17    20201.56    22400.84    948.06 o 
   8  10  17     1926.16     1681.55    419.71 o 
  10  10  17      665.39     2062.85    683.29 o 
 -15  11  17     1988.70     1968.78    477.00 o 
 -13  11  17     4698.96     5681.03    619.23 o 
 -11  11  17     1320.69     1048.27    302.26 o 
  -9  11  17      214.24     -140.04    289.71 o 
  -7  11  17    22951.55    23861.98    676.30 o 
  -5  11  17    10839.90    11126.69    506.16 o 
  -3  11  17      689.25      106.17    239.75 o 
  -1  11  17     9811.32     9314.74    512.20 o 
   1  11  17     2858.16     1934.17    297.76 o 
   3  11  17     7844.07     7040.32    450.61 o 
   5  11  17    15081.16    15205.52    797.76 o 
   7  11  17     6478.76     5672.52    552.39 o 
   9  11  17      693.22      452.20    377.43 o 
 -14  12  17      320.21      326.26    394.72 o 
 -12  12  17     4605.73     5781.78    558.63 o 
 -10  12  17     2981.86     2872.14    521.01 o 
  -8  12  17      727.35      216.56    323.07 o 
  -6  12  17    10514.76    10760.27    527.31 o 
  -4  12  17      242.74     -229.54    229.54 o 
  -2  12  17    15410.33    13447.03    550.64 o 
   0  12  17      385.78      734.76    263.93 o 
   2  12  17      675.44      288.68    245.44 o 
   4  12  17    13310.86    13639.65    603.00 o 
   6  12  17    27829.05    29188.86    814.58 o 
   8  12  17      466.77      -34.02    352.34 o 
 -13  13  17     2450.77     2502.55    691.83 o 
 -11  13  17        1.85     -341.64    461.22 o 
  -9  13  17    14508.31    14870.08   1067.64 o 
  -7  13  17    25936.85    25407.33   1565.65 o 
  -5  13  17     6393.11     5605.72    418.92 o 
  -3  13  17      578.42      -43.99    251.33 o 
  -1  13  17       21.32      -36.55    236.27 o 
   1  13  17      330.93      463.37    277.04 o 
   3  13  17     2413.89     2055.74    422.13 o 
   5  13  17      282.05      173.61    297.53 o 
   7  13  17     6736.41     5445.11    556.68 o 
 -12  14  17       18.12     -452.68    478.30 o 
 -10  14  17     1738.29     1417.83    589.34 o 
  -8  14  17     1372.21      741.40    383.47 o 
  -6  14  17     2676.12     2839.78    909.63 o 
  -4  14  17     7644.17     8926.69    634.06 o 
  -2  14  17      826.53      477.06    278.50 o 
   0  14  17     4026.65     3435.85    450.40 o 
   2  14  17     1151.93     1268.87    318.98 o 
   4  14  17      216.54     -250.40    278.51 o 
   6  14  17      548.21      728.25    332.77 o 
  -9  15  17       81.20     -427.06    478.30 o 
  -7  15  17     6508.53     7338.80    977.96 o 
  -5  15  17      908.81      943.05    879.73 o 
  -3  15  17     1346.77     1233.96    395.27 o 
  -1  15  17     5284.90     5333.10    555.24 o 
   1  15  17     5066.92     5018.81    556.67 o 
   3  15  17     4695.09     4291.78    589.34 o 
  -6  16  17        1.23     -354.07    360.88 o 
  -4  16  17     1304.85      890.02    412.09 o 
  -2  16  17       20.69     -294.42    357.49 o 
   0  16  17     7486.57     7551.24    548.61 o 
 -20   0  18     7133.30     5090.50    819.95 o 
 -18   0  18     8270.63    10198.09    930.98 o 
 -16   0  18    13544.12    13033.74    999.31 o 
 -14   0  18     6359.20     4971.71    585.07 o 
 -12   0  18    10052.61    11098.74    777.24 o 
 -10   0  18    56394.38    57932.27    924.60 o 
  -8   0  18     2232.93     2370.95    316.02 o 
  -6   0  18    74535.97    70141.44   4804.38 o 
  -4   0  18   735792.38   745983.50  42368.21 o 
  -2   0  18    59190.58    53682.36   2925.33 o 
   0   0  18    79475.66    78161.80   3775.17 o 
   2   0  18     4957.33     4413.28    606.42 o 
   4   0  18    52003.31    53077.25   1917.48 o 
   6   0  18    34174.92    33387.22   1247.00 o 
   8   0  18   296033.31   291593.69   3536.02 o 
  10   0  18     8621.68     9771.04    879.73 o 
  12   0  18     3031.34     2007.16    597.88 o 
  14   0  18    58978.41    63281.12   2066.95 o 
 -19   1  18      137.77      307.48    334.82 o 
 -17   1  18    18471.16    16939.95    845.57 o 
 -15   1  18    29472.82    32116.84    868.20 o 
 -13   1  18     1923.61     1718.56    223.05 o 
 -11   1  18     6571.87     6449.85    298.51 o 
  -9   1  18    38189.71    39826.53    555.06 o 
  -7   1  18     3041.31     2693.32    232.43 o 
  -5   1  18    33298.43    30860.75    740.42 o 
  -3   1  18    20259.00    21531.27    437.57 o 
  -1   1  18     9317.34     8911.98    312.21 o 
   1   1  18     6392.61     6999.28    395.73 o 
   3   1  18      143.65      521.49    156.46 o 
   5   1  18     6440.49     6338.61    379.20 o 
   7   1  18    37671.21    40229.85    821.65 o 
   9   1  18    37675.78    37893.21    999.19 o 
  11   1  18       12.99      161.48    288.20 o 
  13   1  18     9172.83     7513.75    639.62 o 
 -20   2  18      408.92       -4.27    374.45 o 
 -18   2  18      871.10      709.57    538.09 o 
 -16   2  18    25631.15    30286.56    795.28 o 
 -14   2  18     6093.74     5682.59    400.17 o 
 -12   2  18     5892.34     5309.64    381.16 o 
 -10   2  18    41968.07    47303.80    610.51 o 
  -8   2  18       23.77        3.16    132.66 o 
  -6   2  18    29883.81    28853.94    583.12 o 
  -4   2  18    14436.10    13873.40    373.22 o 
  -2   2  18     4566.17     4385.53    307.07 o 
   0   2  18     5812.96     5195.24    261.09 o 
   2   2  18    83210.96    83416.47   2455.74 o 
   4   2  18        2.21      258.95    193.67 o 
   6   2  18      792.21      459.91    225.50 o 
   8   2  18    36350.27    38632.52    953.99 o 
  10   2  18        6.99     -102.49    271.78 o 
  12   2  18       14.88     -258.86    313.88 o 
  14   2  18    10294.23     9795.79    745.71 o 
 -19   3  18     6995.36     7751.87    640.18 o 
 -17   3  18      181.43      484.93    279.99 o 
 -15   3  18     5406.77     6179.93    433.72 o 
 -13   3  18    16593.23    17587.34    705.38 o 
 -11   3  18    20558.60    18461.65    559.81 o 
  -9   3  18      531.32      489.76    150.78 o 
  -7   3  18     2276.77     2482.45    190.42 o 
  -5   3  18    19889.52    20431.75    518.48 o 
  -3   3  18     7450.88     5958.40    384.63 o 
  -1   3  18     1024.04     1254.65    253.96 o 
   1   3  18      173.47     -179.94    179.94 o 
   3   3  18    17426.39    17905.31    910.69 o 
   5   3  18    15359.62    14430.36    484.59 o 
   7   3  18    15856.49    17463.35    551.20 o 
   9   3  18     4180.43     3895.06    553.69 o 
  11   3  18     1945.14     1805.28    389.51 o 
  13   3  18      112.20     -513.63    875.46 o 
 -20   4  18        0.69     -113.93    356.18 o 
 -18   4  18       26.57      334.90    277.40 o 
 -16   4  18      367.56      225.95    269.54 o 
 -14   4  18    11605.41    11155.37    510.36 o 
 -12   4  18     5630.12     5739.38    489.14 o 
 -10   4  18       19.37      196.52    202.00 o 
  -8   4  18      812.64     1249.09    193.03 o 
  -6   4  18    29722.42    29532.89    770.18 o 
  -4   4  18    47771.41    48115.97   1101.34 o 
  -2   4  18    35893.91    35559.62   1014.72 o 
   0   4  18       79.77     -176.29    176.29 o 
   2   4  18     2796.63     2777.65    270.09 o 
   4   4  18    11900.00    12917.54    474.31 o 
   6   4  18    38185.37    40256.32   1468.08 o 
   8   4  18    15763.44    14909.65    546.45 o 
  10   4  18     3243.61     3331.32    418.80 o 
  12   4  18       63.33     -283.66    283.66 o 
  14   4  18      473.04     -114.66    375.70 o 
 -19   5  18      193.35      -44.40    284.16 o 
 -17   5  18     5172.11     5570.46    444.65 o 
 -15   5  18     4402.72     4648.15    389.57 o 
 -13   5  18     4158.38     3366.43    435.60 o 
 -11   5  18      124.19     -203.78    203.78 o 
  -9   5  18    10053.78     9687.69    542.03 o 
  -7   5  18       62.63       13.46    150.15 o 
  -5   5  18     8889.33     8460.50    330.08 o 
  -3   5  18    12134.35    11170.09    257.38 o 
  -1   5  18    58625.78    59198.09   1862.26 o 
   1   5  18      189.44       63.82    183.42 o 
   3   5  18     7012.56     6001.43    378.10 o 
   5   5  18     6354.80     5543.20    390.56 o 
   7   5  18     2744.62     2627.26    311.57 o 
   9   5  18     2007.39      976.86    306.97 o 
  11   5  18     1054.31      351.25    337.56 o 
  13   5  18     4604.30     4112.75    543.45 o 
 -18   6  18     2293.50     2727.01    387.35 o 
 -16   6  18     8220.99     6618.47    463.17 o 
 -14   6  18      765.29      448.71    341.71 o 
 -12   6  18    23151.82    21680.42    743.58 o 
 -10   6  18    15873.16    16498.91    543.42 o 
  -8   6  18     3401.54     3500.08    301.68 o 
  -6   6  18     1932.61     2538.23    219.16 o 
  -4   6  18     1355.14     1303.71    180.50 o 
  -2   6  18    10706.93     9866.00    340.63 o 
   0   6  18     2694.90     2814.20    261.25 o 
   2   6  18    11251.06    10184.46    428.06 o 
   4   6  18    12926.35    12979.05   1140.24 o 
   6   6  18     4666.64     4527.33    452.96 o 
   8   6  18    18525.56    16796.50    952.33 o 
  10   6  18    13158.63    13570.60    720.18 o 
  12   6  18     3506.67     2904.92    691.83 o 
 -19   7  18     3352.78     3188.76    433.20 o 
 -17   7  18     3815.28     3469.78    404.74 o 
 -15   7  18     1132.38      796.48    383.19 o 
 -13   7  18    11672.19    14490.62    597.36 o 
 -11   7  18     7803.72     7161.34    446.80 o 
  -9   7  18     6373.51     6306.49    402.19 o 
  -7   7  18    11808.45    12949.88    474.79 o 
  -5   7  18     1310.14     1281.58    221.08 o 
  -3   7  18     4966.53     4229.83    311.15 o 
  -1   7  18    10935.10    11125.53    538.69 o 
   1   7  18     6730.98     6434.90    515.08 o 
   3   7  18    12007.04    10469.30    622.07 o 
   5   7  18     6290.38     8081.91    772.97 o 
   7   7  18      214.93       66.30    304.95 o 
   9   7  18       18.85      -65.62    304.59 o 
  11   7  18      602.18      672.33    495.38 o 
  13   7  18      293.26     -228.17    359.31 o 
 -18   8  18    11586.46    14290.54   1020.38 o 
 -16   8  18     4569.98     6521.33    606.77 o 
 -14   8  18     1245.49      614.34    533.82 o 
 -12   8  18    22589.96    22671.09   1001.24 o 
 -10   8  18     6507.45     5991.71    466.02 o 
  -8   8  18    17448.30    15938.74   1357.11 o 
  -6   8  18    38224.31    36633.35    929.84 o 
  -4   8  18     2265.18     1893.93    258.09 o 
  -2   8  18    13459.36    11998.17    475.26 o 
   0   8  18    32733.15    29141.54    673.44 o 
   2   8  18      828.68      102.41    371.54 o 
   4   8  18    49633.48    46726.07   2763.05 o 
   6   8  18    26429.64    25659.80   1007.85 o 
   8   8  18     9690.49     9438.40    802.86 o 
  10   8  18     6021.95     6711.38    854.11 o 
  12   8  18     6718.02     5938.78    730.27 o 
 -17   9  18     4454.54     4321.94    594.31 o 
 -15   9  18       26.63       55.52    362.37 o 
 -13   9  18       34.69      -26.26    259.59 o 
 -11   9  18     2362.36     2430.88    324.60 o 
  -9   9  18    13751.87    13050.27   1115.16 o 
  -7   9  18    13895.81    19498.31   1413.55 o 
  -5   9  18     3107.94     4000.36    328.28 o 
  -3   9  18     8178.75     6612.00    496.97 o 
  -1   9  18    45399.91    43443.92   1196.71 o 
   1   9  18    27370.96    24490.99    646.51 o 
   3   9  18    21617.05    20692.21    791.10 o 
   5   9  18    18253.68    18927.14    778.81 o 
   7   9  18     1257.02      542.70    341.19 o 
   9   9  18     8105.82     7241.76    670.48 o 
  11   9  18      229.70     1076.18    640.58 o 
 -16  10  18     1597.45     1849.72    501.28 o 
 -14  10  18     4722.39     4830.07    546.35 o 
 -12  10  18      445.51      -29.20    260.68 o 
 -10  10  18     5883.81     5634.43    402.39 o 
  -8  10  18    35341.07    34230.73    963.28 o 
  -6  10  18    86057.86    82347.99   2365.89 o 
  -4  10  18     3337.90     2682.62    370.59 o 
  -2  10  18    29339.84    30017.21    708.73 o 
   0  10  18    12882.75    12089.83    513.80 o 
   2  10  18    15568.10    14814.07    548.00 o 
   4  10  18      182.54      511.79    341.19 o 
   6  10  18     2974.95     2819.44    449.91 o 
   8  10  18        1.25     -237.81    325.96 o 
  10  10  18    54257.16    51412.89   2844.19 o 
 -15  11  18     6600.10     6492.09    637.14 o 
 -13  11  18     5244.10     5273.66    551.99 o 
 -11  11  18     2018.69     1471.92    392.43 o 
  -9  11  18     1794.23     1197.79    367.81 o 
  -7  11  18    11395.17    13052.18    687.79 o 
  -5  11  18    21507.32    20763.75    628.59 o 
  -3  11  18    19506.62    19614.79    620.57 o 
  -1  11  18    25846.50    25938.34    697.98 o 
   1  11  18     2520.55     2553.21    322.78 o 
   3  11  18     1472.30      360.84    405.14 o 
   5  11  18     9173.72    11047.22    566.20 o 
   7  11  18     4351.61     5236.74    540.51 o 
   9  11  18     6130.38     6514.64    622.07 o 
 -14  12  18    13420.27    15203.09   1212.84 o 
 -12  12  18     9471.97    12011.27    721.55 o 
 -10  12  18     6571.32     6833.98    588.83 o 
  -8  12  18    12934.93    12151.14   1191.49 o 
  -6  12  18     2898.83     2677.70    354.77 o 
  -4  12  18     3898.65     3893.93    368.20 o 
  -2  12  18     1812.21     1339.42    301.47 o 
   0  12  18        3.38      249.83    251.40 o 
   2  12  18     5200.95     4762.05    411.11 o 
   4  12  18     2463.39     3020.87    474.47 o 
   6  12  18    14269.36    15447.33    757.78 o 
   8  12  18      143.19     -252.14    359.01 o 
 -13  13  18     7408.23     9472.10   1007.85 o 
 -11  13  18      408.55      717.45    529.55 o 
  -9  13  18      263.51      340.55    352.96 o 
  -7  13  18      600.42      371.18    354.95 o 
  -5  13  18      454.28      341.38    270.01 o 
  -3  13  18      517.44      136.56    261.40 o 
  -1  13  18     2545.63     2524.07    346.31 o 
   1  13  18     1180.02     1098.17    302.03 o 
   3  13  18       98.49     -236.43    236.43 o 
   5  13  18       18.96     -206.76    279.07 o 
   7  13  18      260.95      267.12    308.39 o 
 -10  14  18       34.73      213.53    503.93 o 
  -8  14  18      639.45      512.47    503.93 o 
  -6  14  18     2619.93     2458.86    458.52 o 
  -4  14  18      323.24      431.85    350.19 o 
  -2  14  18     4371.45     4110.25    398.45 o 
   0  14  18    11405.21    12263.68    585.32 o 
   2  14  18     3042.63     3092.74    389.23 o 
   4  14  18     3361.45     2562.36    385.65 o 
  -9  15  18     8795.86     5978.78    854.11 o 
  -7  15  18      829.24     2024.24    614.96 o 
  -5  15  18     1073.80      441.52    760.16 o 
  -3  15  18      282.73      170.10    353.88 o 
  -1  15  18      345.86     -244.41    350.18 o 
   1  15  18     2059.38     1990.63    459.30 o 
   3  15  18      368.04      294.37    386.71 o 
  -4  16  18     5327.69     5064.98    576.56 o 
  -2  16  18     5249.05     5566.21    593.03 o 
 -19   1  19     4882.02     5909.22    564.67 o 
 -17   1  19     1444.12     1186.46    377.43 o 
 -15   1  19     8546.41    10335.06    527.32 o 
 -13   1  19    12522.76    13773.84    452.53 o 
 -11   1  19     3612.59     3448.20    242.47 o 
  -9   1  19       25.26      -85.17    130.60 o 
  -7   1  19     5391.64     5418.73    339.20 o 
  -5   1  19   222754.66   220171.20   6300.86 o 
  -3   1  19   243026.94   245943.02   6663.30 o 
  -1   1  19     4436.82     4417.89    255.54 o 
   1   1  19    11972.42    12538.43    449.97 o 
   3   1  19      228.49      590.31    170.12 o 
   5   1  19    29333.98    28413.70   1316.00 o 
   7   1  19    55203.23    48166.38   1095.85 o 
   9   1  19     9864.03    10439.83    747.35 o 
  11   1  19     4753.60     5220.31    513.36 o 
  13   1  19    36300.31    38535.39   1168.35 o 
 -20   2  19      136.29     -427.06    427.06 o 
 -18   2  19     7217.88     7152.96    591.04 o 
 -16   2  19    54289.28    52289.86   1005.90 o 
 -14   2  19    13408.81    13420.10    552.25 o 
 -12   2  19      327.93     -237.93    237.93 o 
 -10   2  19     2739.36     2944.86    222.74 o 
  -8   2  19      754.67      955.49    164.93 o 
  -6   2  19     1454.55     1474.64    204.72 o 
  -4   2  19    34341.45    34479.20   1433.75 o 
  -2   2  19    33941.86    33296.12   1370.88 o 
   0   2  19    73846.11    77407.13   2567.93 o 
   2   2  19   135537.41   142840.61   4515.28 o 
   4   2  19    12622.75    12788.72    487.12 o 
   6   2  19    19038.13    18414.58    632.12 o 
   8   2  19    22450.12    24737.07   1021.14 o 
  10   2  19      483.79      379.14    317.03 o 
  12   2  19     9368.47     9716.55    682.38 o 
  14   2  19     6239.75     6388.47    634.06 o 
 -19   3  19        7.21      114.59    362.22 o 
 -17   3  19     1337.72     1404.57    323.64 o 
 -15   3  19      501.39      486.54    270.95 o 
 -13   3  19    12701.76    13346.59    660.81 o 
 -11   3  19     7762.63     7205.66    587.13 o 
  -9   3  19    23439.72    26832.96    479.35 o 
  -7   3  19    14698.35    15004.88    398.68 o 
  -5   3  19    28270.17    28521.74    876.15 o 
  -3   3  19    25446.93    26135.75   1396.77 o 
  -1   3  19    14507.42    14887.34    411.76 o 
   1   3  19    68910.73    67753.41   1702.37 o 
   3   3  19     3709.46     3413.24    295.13 o 
   5   3  19    56796.61    59371.02   2291.38 o 
   7   3  19       19.12      -19.19    208.24 o 
   9   3  19       56.94       21.37    233.17 o 
  11   3  19     6260.80     6692.30    570.13 o 
  13   3  19      110.99       51.25    386.53 o 
 -20   4  19      973.94      354.07    398.06 o 
 -18   4  19    13837.62    13536.87    615.30 o 
 -16   4  19        9.74     -115.65    250.08 o 
 -14   4  19       15.53     -273.59    294.67 o 
 -12   4  19     9608.30     9997.09    729.84 o 
 -10   4  19    73274.24    71618.31   1089.37 o 
  -8   4  19     7586.02     7943.92    347.28 o 
  -6   4  19    35330.72    34544.32   1021.97 o 
  -4   4  19     1961.34     1731.87    168.47 o 
  -2   4  19     8140.89     8313.31    317.49 o 
   0   4  19     3302.66     3042.77    275.36 o 
   2   4  19     2791.73     2841.86    279.20 o 
   4   4  19     1079.08      844.19    229.87 o 
   6   4  19      950.77     1301.71    260.90 o 
   8   4  19    12789.29    11524.65    608.61 o 
  10   4  19      763.96       68.00    259.68 o 
  12   4  19     1076.99      366.44    404.10 o 
 -19   5  19      562.43     -240.90    320.50 o 
 -17   5  19     2818.01     2688.92    371.46 o 
 -15   5  19     9260.86     7600.59    491.16 o 
 -13   5  19     1388.76      949.02    281.87 o 
 -11   5  19    14368.17    13314.10    533.13 o 
  -9   5  19     7674.40     6259.62    390.45 o 
  -7   5  19     2525.19     2637.85    233.72 o 
  -5   5  19     4726.93     5637.94    299.71 o 
  -3   5  19    31336.48    31646.16    632.26 o 
  -1   5  19    16908.90    16096.39    486.26 o 
   1   5  19    18865.54    19034.14    532.30 o 
   3   5  19    30840.64    29554.38    746.38 o 
   5   5  19       95.98      288.64    226.73 o 
   7   5  19       69.74     -208.57    208.57 o 
   9   5  19     3396.42     3004.78    502.89 o 
  11   5  19      450.95      259.80    347.23 o 
  13   5  19      810.60     -350.19    521.01 o 
 -18   6  19     1557.15     1332.04    341.45 o 
 -16   6  19      411.07       30.17    259.02 o 
 -14   6  19     6647.18     6801.50    570.13 o 
 -12   6  19    33091.84    33892.55    779.48 o 
 -10   6  19     6940.79     6110.75    417.96 o 
  -8   6  19    18665.16    19175.10    566.39 o 
  -6   6  19    35461.26    33365.88   1301.84 o 
  -4   6  19      840.41      634.94    209.14 o 
  -2   6  19        7.15      254.10    153.55 o 
   0   6  19    15023.70    14459.21    482.33 o 
   2   6  19      466.43      549.37    226.03 o 
   4   6  19      428.78      547.19    323.07 o 
   6   6  19      455.25      348.35    354.46 o 
   8   6  19       40.36     -371.54    371.54 o 
  10   6  19      115.25      191.67    334.17 o 
  12   6  19     3521.45     4317.57    540.51 o 
 -17   7  19      354.08      194.82    280.49 o 
 -15   7  19     5304.13     4238.31    500.84 o 
 -13   7  19    68070.59    70233.02   1512.02 o 
 -11   7  19     4149.40     4059.51    367.92 o 
  -9   7  19     8829.30     9354.43    751.36 o 
  -7   7  19     1775.12      971.06    362.99 o 
  -5   7  19     8447.22     8888.57    705.98 o 
  -3   7  19     9696.43     9774.14    570.13 o 
  -1   7  19      950.65      832.41    231.28 o 
   1   7  19     1378.70     1323.16    359.01 o 
   3   7  19    25461.17    23652.22   1268.36 o 
   5   7  19   128594.00   123067.80   3608.63 o 
   7   7  19     1190.28     1753.84    623.50 o 
   9   7  19     3014.44     3620.05    470.96 o 
  11   7  19      251.60      530.36    383.47 o 
 -18   8  19     5953.94     8306.71    602.83 o 
 -16   8  19     1807.60     1391.86    446.80 o 
 -14   8  19     2991.48     2249.81    434.72 o 
 -12   8  19    12485.48    15382.63    604.19 o 
 -10   8  19        0.79     -220.71    220.71 o 
  -8   8  19    27259.16    26549.43   1003.71 o 
  -6   8  19     6259.82     6248.36    521.70 o 
  -4   8  19      436.49     -139.89    284.55 o 
  -2   8  19    79115.34    78511.26   1027.98 o 
   0   8  19   142860.58   138664.81   1487.68 o 
   2   8  19      471.72     -298.91    298.91 o 
   4   8  19    16477.25    18569.61   1251.27 o 
   6   8  19       44.14       50.24    306.42 o 
   8   8  19     2628.53     2904.43    454.51 o 
  10   8  19     3059.33     3487.84    513.25 o 
 -17   9  19     5817.06     4382.35    600.72 o 
 -15   9  19     7228.41     9006.58    682.38 o 
 -13   9  19      166.70     -123.82    255.15 o 
 -11   9  19     5080.50     5112.40    415.84 o 
  -9   9  19      181.57     -213.05    323.07 o 
  -7   9  19    68068.12    66072.99   1274.33 o 
  -5   9  19       61.61      346.84    289.15 o 
  -3   9  19      114.95     -208.37    208.37 o 
  -1   9  19    63015.03    59041.82   1210.59 o 
   1   9  19        0.31       79.39    222.19 o 
   3   9  19     2007.15     1835.70    389.23 o 
   5   9  19     9960.33     9029.79    632.77 o 
   7   9  19     1226.80     1205.28    461.22 o 
   9   9  19    13826.64    13514.34    778.81 o 
  11   9  19    85030.27    80755.71   2899.71 o 
 -16  10  19        9.58     -361.77    361.77 o 
 -14  10  19     2386.49     2634.04    473.84 o 
 -12  10  19      135.25     -245.85    245.85 o 
 -10  10  19        2.29     -286.83    286.83 o 
  -8  10  19     4462.16     4078.60    471.08 o 
  -6  10  19      506.26     1178.67    362.37 o 
  -4  10  19     1615.65     1193.44    277.40 o 
  -2  10  19    17732.17    19433.12    611.80 o 
   0  10  19      188.10      171.21    235.02 o 
   2  10  19      158.53       80.17    228.44 o 
   4  10  19      185.78      -18.61    337.56 o 
   6  10  19     8053.64     7195.72    600.91 o 
   8  10  19      854.00      638.71    371.39 o 
  10  10  19     2619.25     5710.89    794.32 o 
 -15  11  19      264.81     -404.51    404.51 o 
 -13  11  19     7791.01     9185.90    560.11 o 
 -11  11  19     1817.23     1276.90    386.53 o 
  -9  11  19     1798.60     1472.75    392.43 o 
  -7  11  19     4526.91     5471.67    516.35 o 
  -5  11  19       48.52     -324.56    324.56 o 
  -3  11  19     4891.09     4955.29    397.91 o 
  -1  11  19    31106.58    32757.46    780.58 o 
   1  11  19     1521.68     1226.56    296.52 o 
   3  11  19     3099.37     2698.41    355.43 o 
   5  11  19     4096.87     4716.05    412.36 o 
   7  11  19      285.62      203.56    361.77 o 
   9  11  19     3067.76     1943.26    507.21 o 
 -14  12  19    13618.67    16262.28   1238.46 o 
 -12  12  19    14174.59    15748.32   1106.07 o 
 -10  12  19      884.62      961.37    389.51 o 
  -8  12  19     3871.01     5319.50    674.75 o 
  -6  12  19        5.08     -181.42    313.88 o 
  -4  12  19      125.04     -232.41    232.41 o 
  -2  12  19    22549.65    21476.53    679.81 o 
   0  12  19     3739.91     2548.69    342.87 o 
   2  12  19        3.58     -235.65    235.65 o 
   4  12  19      602.14      168.25    284.00 o 
   6  12  19      993.67     1283.52    331.30 o 
   8  12  19        7.33     -358.40    358.40 o 
 -13  13  19     4492.97     5440.69    879.73 o 
 -11  13  19     1444.68     1819.26    640.58 o 
  -9  13  19      743.46      651.77    389.51 o 
  -7  13  19      377.64       60.45    350.13 o 
  -5  13  19      228.94      216.01    330.69 o 
  -3  13  19     3008.49     2363.52    343.66 o 
  -1  13  19      307.31      239.65    270.41 o 
   1  13  19     9273.56    10164.74    545.31 o 
   3  13  19       77.66     -216.62    276.48 o 
   5  13  19     1132.46      956.11    341.79 o 
 -10  14  19      240.36     -111.03    503.93 o 
  -8  14  19      359.10      162.28    486.84 o 
  -6  14  19      603.67      708.91    529.55 o 
  -4  14  19     3663.62     2400.10    367.78 o 
  -2  14  19     1058.67      605.62    303.24 o 
   0  14  19        0.00     -144.23    282.81 o 
   2  14  19      472.28     -177.16    279.97 o 
   4  14  19     1820.96     1518.06    361.22 o 
  -7  15  19       29.05     -162.28    503.93 o 
  -5  15  19     1503.12     1534.91    572.25 o 
  -3  15  19       23.42     -103.46    346.92 o 
  -1  15  19     1554.82      779.66    404.10 o 
   1  15  19      594.17      666.71    409.49 o 
 -20   0  20      975.75      555.17    555.17 o 
 -18   0  20     2384.69     2741.70    640.58 o 
 -16   0  20    27591.94    23274.54   1247.00 o 
 -14   0  20     1601.63      923.89    319.41 o 
 -12   0  20    72279.30    74444.25   1055.07 o 
 -10   0  20    24048.88    26472.81    794.17 o 
  -8   0  20    22706.06    19336.47   1127.43 o 
  -6   0  20     6726.82     6626.96    457.10 o 
  -4   0  20   162895.44   166403.81   9318.36 o 
  -2   0  20     7595.91     6983.10    563.71 o 
   0   0  20    22304.22    20875.89    653.40 o 
   2   0  20      719.71     1325.67    279.62 o 
   4   0  20    36389.38    32218.14   1883.32 o 
   6   0  20      954.34     -461.22    469.76 o 
   8   0  20    20491.36    20105.79   1110.34 o 
  10   0  20     2387.64     1699.68    572.25 o 
  12   0  20    14515.74    14707.80   1144.51 o 
 -19   1  20      924.63     1114.29    392.43 o 
 -17   1  20    25401.28    23852.00    899.88 o 
 -15   1  20    24749.79    23925.14    709.96 o 
 -13   1  20      399.17      415.95    189.70 o 
 -11   1  20     9412.11     9705.01    408.50 o 
  -9   1  20     3436.82     3187.68    257.92 o 
  -7   1  20     1458.84     1491.67    203.83 o 
  -5   1  20     3573.47     3505.54    348.71 o 
  -3   1  20     1869.01     2908.78    224.05 o 
  -1   1  20     6574.59     6030.65    314.45 o 
   1   1  20   109864.93   120216.70   3536.91 o 
   3   1  20    35443.23    35085.38   1227.67 o 
   5   1  20    13490.24    12379.69    518.23 o 
   7   1  20     6125.81     5940.30    510.31 o 
   9   1  20      176.82       64.06    301.97 o 
  11   1  20     4691.34     3978.46    488.19 o 
  13   1  20    15397.12    18026.53    914.61 o 
 -20   2  20      242.91      -26.50    379.91 o 
 -18   2  20     1940.14      822.89    367.07 o 
 -16   2  20    13596.78    14799.65    609.27 o 
 -14   2  20       22.59     -213.53    213.53 o 
 -12   2  20       69.68     -109.92    198.61 o 
 -10   2  20    17719.71    18192.22    436.47 o 
  -8   2  20    24658.31    22813.32    442.34 o 
  -6   2  20    30932.34    31469.66    594.19 o 
  -4   2  20      906.91      719.15    175.49 o 
  -2   2  20     6079.13     6623.67    315.13 o 
   0   2  20    19521.55    19271.37    654.62 o 
   2   2  20    88056.67    89645.02   2624.56 o 
   4   2  20    10715.31    10635.25    463.84 o 
   6   2  20       50.15     -219.39    219.39 o 
   8   2  20    15067.20    16452.82    777.24 o 
  10   2  20     5395.95     5591.59    525.43 o 
  12   2  20       79.50      -45.43    350.13 o 
 -19   3  20    17116.21    16386.74    854.19 o 
 -17   3  20     1992.03     1238.22    316.10 o 
 -15   3  20    28977.37    27155.64    814.13 o 
 -13   3  20    13210.18    14053.39    562.85 o 
 -11   3  20   122727.48   125604.73   1352.06 o 
  -9   3  20    66645.63    66819.62   1424.05 o 
  -7   3  20     5513.29     5587.40    267.45 o 
  -5   3  20        2.01      -19.10    153.46 o 
  -3   3  20     4743.92     5129.02    282.41 o 
  -1   3  20    14682.47    14409.85    562.16 o 
   1   3  20    57054.48    55435.50   1815.01 o 
   3   3  20    34902.36    36635.63   1264.92 o 
   5   3  20        5.72       -7.00    211.21 o 
   7   3  20    17592.92    17244.51   1167.63 o 
   9   3  20     4321.37     4846.66    485.93 o 
  11   3  20      694.00       -9.84    355.72 o 
  13   3  20     7315.79     7473.79    645.46 o 
 -18   4  20     4287.49     3329.28    406.91 o 
 -16   4  20     2220.13     1498.25    322.00 o 
 -14   4  20     7338.10     6156.93    534.47 o 
 -12   4  20    10349.35     9471.04    498.58 o 
 -10   4  20    36351.35    40278.91   1474.43 o 
  -8   4  20    26261.11    26524.92    631.57 o 
  -6   4  20     4289.21     4358.10    235.62 o 
  -4   4  20     1143.65     1097.31    158.37 o 
  -2   4  20    20910.42    20492.65    778.50 o 
   0   4  20      229.68      237.90    200.25 o 
   2   4  20      175.48      272.63    211.96 o 
   4   4  20    12480.60    13609.33    759.75 o 
   6   4  20      804.35      606.42    248.17 o 
   8   4  20     4700.47     4186.27    372.98 o 
  10   4  20      412.67      116.30    323.07 o 
  12   4  20      163.28     -334.82    334.82 o 
 -19   5  20    12657.67    10433.62    609.41 o 
 -17   5  20       91.79      -73.00    264.25 o 
 -15   5  20     6826.72     6819.23    579.98 o 
 -13   5  20     1899.81     1577.34    397.24 o 
 -11   5  20     3983.88     3172.45    347.83 o 
  -9   5  20      142.83     -130.11    194.04 o 
  -7   5  20    93093.09    97509.56   3405.00 o 
  -5   5  20     5680.78     5222.43    256.49 o 
  -3   5  20     2617.24     2303.62    263.05 o 
  -1   5  20    21870.01    19790.65    666.15 o 
   1   5  20     5477.47     5010.58    348.56 o 
   3   5  20     1145.62     1284.49    257.65 o 
   5   5  20     2178.85     2109.58    295.13 o 
   7   5  20    14318.67    13756.15    553.19 o 
   9   5  20      586.24      779.02    345.34 o 
  11   5  20     9462.49    10486.25   1140.24 o 
 -18   6  20      165.64     -228.60    276.72 o 
 -16   6  20     1856.93     1606.65    329.73 o 
 -14   6  20     2087.75     2035.32    418.93 o 
 -12   6  20    13963.52    14588.58    581.33 o 
 -10   6  20       63.22      -22.91    225.47 o 
  -8   6  20    24531.68    24089.58    548.26 o 
  -6   6  20    42042.26    42687.83   1394.30 o 
  -4   6  20     5000.87     4372.16    440.67 o 
  -2   6  20     3888.47     3495.21    302.57 o 
   0   6  20    14136.63    16260.31    522.94 o 
   2   6  20    12559.23    11331.35    600.91 o 
   4   6  20    20541.45    20068.71   1106.07 o 
   6   6  20    12838.14    12318.39    681.18 o 
   8   6  20     4909.22     5011.49    640.58 o 
  10   6  20     4848.80     5515.84    884.01 o 
  12   6  20     1498.22     1287.75    433.71 o 
 -17   7  20     2525.03     2754.21    386.00 o 
 -15   7  20       31.74     -314.05    314.05 o 
 -13   7  20    42186.77    44407.39   1240.61 o 
 -11   7  20    19918.20    19899.90    726.54 o 
  -9   7  20       78.33     -208.37    208.37 o 
  -7   7  20     2479.71     2496.41    251.66 o 
  -5   7  20      116.25     -285.38    286.13 o 
  -3   7  20     7106.04     6554.29    521.76 o 
  -1   7  20    71153.97    68648.66    959.08 o 
   1   7  20    21492.87    19686.21    766.73 o 
   3   7  20     3762.07     3590.03    455.23 o 
   5   7  20    26650.22    27113.24   1947.37 o 
   7   7  20      979.22      477.62    336.76 o 
   9   7  20      316.61     -104.39    325.96 o 
  11   7  20     1528.30     1376.60    415.54 o 
 -16   8  20     2775.16     3136.98    519.29 o 
 -14   8  20        3.30      368.72    356.18 o 
 -12   8  20     3851.57     4342.30    391.58 o 
 -10   8  20     1248.33     1764.60    303.38 o 
  -8   8  20     6713.28     6589.23    734.54 o 
  -6   8  20     3651.51     3708.83    790.05 o 
  -4   8  20     7166.07     7537.38    560.80 o 
  -2   8  20    11761.58    11513.76    666.85 o 
   0   8  20    26044.09    24088.94    987.15 o 
   2   8  20     1998.94     1762.83    392.57 o 
   4   8  20     7514.07     6608.81    556.67 o 
   6   8  20       76.74        2.53    325.46 o 
   8   8  20     6405.30     7145.70    594.68 o 
  10   8  20    11568.40    10309.71   1238.46 o 
 -17   9  20      824.65      -93.95    440.88 o 
 -15   9  20     2860.15     3255.22    516.35 o 
 -13   9  20     6332.49     6416.18    529.89 o 
 -11   9  20     4202.45     4777.39    397.70 o 
  -9   9  20     8450.85     7110.80    679.02 o 
  -7   9  20     8312.74     7945.88    584.34 o 
  -5   9  20       38.66     -254.53    269.97 o 
  -3   9  20       31.33     -285.35    354.46 o 
  -1   9  20    10347.77    11435.79    508.91 o 
   1   9  20     8561.36     7849.15    458.70 o 
   3   9  20     1185.11     1233.48    361.77 o 
   5   9  20      999.19     1066.32    371.39 o 
   7   9  20      632.42      397.09    354.95 o 
   9   9  20     5899.69     6528.43   1182.94 o 
 -16  10  20     3424.23     4700.05    609.63 o 
 -14  10  20     1468.69     1973.77    461.28 o 
 -12  10  20     1989.24     1838.52    344.70 o 
 -10  10  20     4471.02     4075.90    483.16 o 
  -8  10  20     7023.36     6388.65    540.51 o 
  -6  10  20     3129.73     3136.66    440.88 o 
  -4  10  20       87.90     -291.75    291.75 o 
  -2  10  20    28697.47    31168.96    750.46 o 
   0  10  20     7918.51     7994.03    479.81 o 
   2  10  20    11166.62    11258.71    533.13 o 
   4  10  20     3930.70     3042.17    471.08 o 
   6  10  20    10252.27    11035.55    708.70 o 
   8  10  20      266.86     -392.57    392.57 o 
 -15  11  20      863.03      194.01    454.51 o 
 -13  11  20    12072.40    14559.62   1123.16 o 
 -11  11  20      895.60      293.06    368.26 o 
  -9  11  20     1382.14      528.26    359.01 o 
  -7  11  20        0.11       57.94    334.82 o 
  -5  11  20        8.30     -409.97    409.97 o 
  -3  11  20    66635.77    62822.64   2459.84 o 
  -1  11  20    71721.65    71453.72   1107.35 o 
   1  11  20     3681.89     3142.35    366.94 o 
   3  11  20     2444.10     1676.44    324.85 o 
   5  11  20      262.39      375.72    282.48 o 
   7  11  20     1477.44      288.66    401.32 o 
 -12  12  20      281.47      701.24    465.49 o 
 -10  12  20     8185.69     8580.82    658.22 o 
  -8  12  20     2919.10     3213.43    474.07 o 
  -6  12  20     9348.63     8749.52    643.18 o 
  -4  12  20      406.63      218.79    336.76 o 
  -2  12  20     6059.96     5297.23    442.49 o 
   0  12  20      705.76      226.91    269.41 o 
   2  12  20      682.06       83.63    274.94 o 
   4  12  20    12410.40    13753.54    632.28 o 
   6  12  20      144.16        7.27    302.26 o 
 -11  13  20     3080.55     3209.90    516.35 o 
  -9  13  20     5135.66     5438.13    566.84 o 
  -7  13  20    12617.78    13160.57    745.42 o 
  -5  13  20     3171.37     3508.22    725.99 o 
  -3  13  20      408.05       -6.82    260.10 o 
  -1  13  20     6148.40     6670.85    480.97 o 
   1  13  20     2756.39     2779.40    379.72 o 
   3  13  20    10534.67    10850.22    599.54 o 
   5  13  20     8847.81    10057.99    604.64 o 
 -10  14  20     1679.98     1597.19    691.83 o 
  -8  14  20     6161.08     6568.12    854.11 o 
  -6  14  20       40.63     -101.36    365.05 o 
  -4  14  20     1189.96     1571.82    696.10 o 
  -2  14  20      110.85      217.82    299.72 o 
   0  14  20     4229.78     3623.06    454.59 o 
   2  14  20      177.10     -278.50    278.50 o 
  -5  15  20     1542.15     1725.31    666.21 o 
  -3  15  20     6576.78     7158.78    679.02 o 
  -1  15  20       19.29     -262.64    358.61 o 
 -19   1  21    10387.12     9308.94    691.34 o 
 -17   1  21      193.24      442.10    340.23 o 
 -15   1  21     9415.76     7473.05    492.33 o 
 -13   1  21      268.75      242.28    175.99 o 
 -11   1  21     1903.73     2545.89    233.32 o 
  -9   1  21    10569.67    11159.29    406.36 o 
  -7   1  21    26300.89    27779.66    766.80 o 
  -5   1  21     2771.08     2276.29    222.55 o 
  -3   1  21     1211.11      996.27    199.35 o 
  -1   1  21    44601.58    43245.23   1407.86 o 
   1   1  21     3372.37     4298.27    349.49 o 
   3   1  21     2089.88     2421.13    291.34 o 
   5   1  21    11108.48    10170.49   1127.43 o 
   7   1  21     4079.80     2964.73    416.72 o 
   9   1  21       63.91       59.06    317.03 o 
  11   1  21       10.88     -198.88    350.13 o 
  13   1  21    32539.48    35024.91   1177.70 o 
 -18   2  21      625.47       -4.27    332.17 o 
 -16   2  21     9556.07     7917.76    507.35 o 
 -14   2  21     3501.79     2917.24    354.85 o 
 -12   2  21     3075.74     3592.60    457.37 o 
 -10   2  21    64582.24    65161.82    754.36 o 
  -8   2  21      248.01       74.91    153.08 o 
  -6   2  21     3678.58     3439.01    251.57 o 
  -4   2  21      713.98      552.69    181.70 o 
  -2   2  21    12273.16    11103.03    573.13 o 
   0   2  21    34193.18    33280.52    703.32 o 
   2   2  21   187494.53   191309.02   7025.12 o 
   4   2  21     8635.71     9718.45    463.52 o 
   6   2  21       16.33     -220.15    220.15 o 
   8   2  21       73.90        5.37    292.87 o 
  10   2  21       57.12      -11.75    328.11 o 
  12   2  21    14684.22    14493.98    845.46 o 
 -19   3  21     4996.70     4978.01    593.61 o 
 -17   3  21     2943.32     1988.60    338.44 o 
 -15   3  21        7.12     -250.19    250.19 o 
 -13   3  21     2707.41     2099.44    318.89 o 
 -11   3  21    22420.22    20693.28    553.11 o 
  -9   3  21     9853.83    10729.21    417.50 o 
  -7   3  21        6.35      -19.60    141.09 o 
  -5   3  21        8.22      -56.41    157.04 o 
  -3   3  21      377.69      451.38    245.70 o 
  -1   3  21     1661.86     1325.86    254.90 o 
   1   3  21    47859.33    47323.95   1055.45 o 
   3   3  21     4587.09     3883.54    332.01 o 
   5   3  21       34.68       79.48    220.00 o 
   7   3  21     9083.61    10569.17    808.17 o 
   9   3  21     2221.43     1623.67    389.51 o 
  11   3  21     1036.36     1024.93    422.25 o 
 -18   4  21    32688.77    31335.87    880.98 o 
 -16   4  21      976.41      500.92    276.48 o 
 -14   4  21      279.98     -346.08    593.61 o 
 -12   4  21    14265.43    15231.76    576.08 o 
 -10   4  21   101587.00    99868.78   2560.53 o 
  -8   4  21     6390.46     6821.04    594.79 o 
  -6   4  21      138.70      -30.66    145.46 o 
  -4   4  21    31909.79    34860.12    822.04 o 
  -2   4  21    14949.50    14102.86    487.53 o 
   0   4  21    13915.96    13761.87    503.81 o 
   2   4  21    23042.24    21503.81    597.94 o 
   4   4  21     3078.97     3115.62    412.25 o 
   6   4  21    14099.01    12965.58    674.45 o 
   8   4  21    23516.62    23720.66   1051.34 o 
  10   4  21    14356.62    14813.14   1084.72 o 
  12   4  21     2400.28     1050.56    674.75 o 
 -19   5  21     7108.78     5286.42    514.28 o 
 -17   5  21      250.05      -69.33    285.67 o 
 -15   5  21     7113.38     6857.82    597.82 o 
 -13   5  21     1456.82      787.94    281.90 o 
 -11   5  21     3855.89     3611.85    356.49 o 
  -9   5  21    18073.03    15883.76    529.32 o 
  -7   5  21    92769.72    94812.79   2747.92 o 
  -5   5  21    74221.94    77165.06   1918.80 o 
  -3   5  21     3647.91     3579.32    311.01 o 
  -1   5  21        1.11       12.02    200.68 o 
   1   5  21      995.03      876.14    245.23 o 
   3   5  21      521.85       40.39    222.87 o 
   5   5  21     7429.15     7946.60    463.83 o 
   7   5  21     5121.76     5913.48    534.26 o 
   9   5  21       25.85     -182.15    304.95 o 
  11   5  21      972.96      674.75    606.42 o 
 -18   6  21       11.92       18.48    315.52 o 
 -16   6  21     8525.36     8681.20    527.59 o 
 -14   6  21    15931.59    16835.73    634.17 o 
 -12   6  21    24026.60    24855.75    705.67 o 
 -10   6  21       78.15     -216.13    216.13 o 
  -8   6  21    25047.76    24643.52    564.54 o 
  -6   6  21     1034.45      697.95    260.69 o 
  -4   6  21    53621.05    53382.98   1226.25 o 
  -2   6  21        3.58     -204.38    204.38 o 
   0   6  21     6888.68     6002.46    491.52 o 
   2   6  21     1520.66     1180.22    350.13 o 
   4   6  21    58122.06    60165.59   3997.24 o 
   6   6  21    17008.20    17429.70   2220.69 o 
   8   6  21      276.86      166.43    329.11 o 
  10   6  21    12976.54    14305.99   2848.46 o 
 -17   7  21     2434.97     3146.98    409.23 o 
 -15   7  21      335.03     -194.78    354.46 o 
 -13   7  21     2083.37     2708.25    356.39 o 
 -11   7  21      875.85      642.79    267.71 o 
  -9   7  21     1901.08     2140.65    300.83 o 
  -7   7  21     7117.35     7039.26    440.23 o 
  -5   7  21     3917.20     2784.81    413.67 o 
  -3   7  21        3.63     -289.14    289.14 o 
  -1   7  21     4601.87     3703.95    440.76 o 
   1   7  21       30.19     -277.82    277.82 o 
   3   7  21     4505.25     4102.66    479.88 o 
   5   7  21    21567.79    23119.57   1101.80 o 
   7   7  21     3243.22     3349.80    841.30 o 
   9   7  21    12385.72    12690.32   1182.94 o 
  11   7  21       85.01      155.20    370.51 o 
 -16   8  21     2169.66     2071.60    498.23 o 
 -14   8  21     7126.00     6293.04    466.10 o 
 -12   8  21    11465.30    12337.48    565.78 o 
 -10   8  21      863.96      560.47    267.72 o 
  -8   8  21     6147.95     5313.33    491.52 o 
  -6   8  21      255.99     -201.35    283.66 o 
  -4   8  21     2007.87      970.14    355.72 o 
  -2   8  21    20820.53    20807.32    797.14 o 
   0   8  21     6177.23     6062.48    403.49 o 
   2   8  21       84.32     -158.01    308.01 o 
   4   8  21    12205.44    11601.78    684.98 o 
   6   8  21    13591.21    11791.80    982.23 o 
   8   8  21     1864.91     1375.12    416.72 o 
  10   8  21     2517.52     3824.97    536.60 o 
 -15   9  21    12582.26    15764.86    818.33 o 
 -13   9  21     1284.64     1489.75    335.30 o 
 -11   9  21     4388.62     4969.78    700.37 o 
  -9   9  21      563.36      927.57    371.54 o 
  -7   9  21     1124.64     1174.02    364.45 o 
  -5   9  21     6473.34     5360.12    495.38 o 
  -3   9  21     5933.50     5281.12    507.32 o 
  -1   9  21    22121.18    22532.60    830.28 o 
   1   9  21     2790.86     2387.97    321.14 o 
   3   9  21     7457.36     8254.62    622.07 o 
   5   9  21     8561.03     8374.09    643.01 o 
   7   9  21    17612.59    17187.46    999.31 o 
   9   9  21     3001.33     3182.98    614.96 o 
 -14  10  21     5351.87     5426.67    474.29 o 
 -12  10  21      286.52      303.14    362.22 o 
 -10  10  21     7190.77     6510.28    888.28 o 
  -8  10  21      683.87      416.62    444.14 o 
  -6  10  21     3317.93     2729.92    443.62 o 
  -4  10  21     2822.33     1876.28    431.54 o 
  -2  10  21    23510.83    24206.14    884.77 o 
   0  10  21      459.96      584.16    267.20 o 
   2  10  21      339.96      363.95    272.31 o 
   4  10  21     8002.40     6188.15    679.02 o 
   6  10  21       60.81      242.33    388.62 o 
   8  10  21      890.32     -419.45    419.45 o 
 -13  11  21     3100.70     2965.09    504.05 o 
 -11  11  21     3287.94     3004.23   1110.34 o 
  -9  11  21     2936.31     3164.97    491.52 o 
  -7  11  21     8762.07     8701.93    636.97 o 
  -5  11  21     6318.46     6017.35    551.99 o 
  -3  11  21     5323.53     4462.32    519.29 o 
  -1  11  21     5178.73     6133.64    575.50 o 
   1  11  21       26.05      -90.01    258.65 o 
   3  11  21     1679.29     1264.20    321.14 o 
   5  11  21      210.70      -20.33    312.80 o 
   7  11  21     6120.44     6794.69    649.22 o 
 -12  12  21    11169.83    11506.32    766.73 o 
 -10  12  21      545.36     -359.31    359.31 o 
  -8  12  21     4643.31     4529.07    546.63 o 
  -6  12  21       23.43      167.19    361.01 o 
  -4  12  21     2645.53     2505.23    443.62 o 
  -2  12  21    13450.92    12933.24    733.78 o 
   0  12  21     2233.33     1266.72    312.77 o 
   2  12  21      565.79      649.15    306.06 o 
   4  12  21    30499.56    32732.38    892.36 o 
   6  12  21     4981.83     5639.22    491.97 o 
 -11  13  21       55.19     -630.97    785.78 o 
  -9  13  21     8477.80     8110.48    693.83 o 
  -7  13  21     2005.89     2275.60    533.82 o 
  -5  13  21       13.81      182.23    377.14 o 
  -3  13  21     2900.36     2227.21    461.75 o 
  -1  13  21     3069.33     3039.64    385.50 o 
   1  13  21      276.70      376.59    456.80 o 
   3  13  21    16452.95    16396.69    704.88 o 
  -8  14  21    10930.27    13512.04   1118.89 o 
  -6  14  21       55.43     -525.28    525.28 o 
  -4  14  21    29659.92    31693.19   1080.61 o 
  -2  14  21     3655.87     2963.89    516.35 o 
   0  14  21       33.96     -277.28    277.28 o 
 -18   0  22     5365.78     5415.07    794.32 o 
 -16   0  22      976.27      -25.62    503.93 o 
 -14   0  22     3271.03     3031.96    437.83 o 
 -12   0  22    23744.01    27955.94    797.42 o 
 -10   0  22    10115.24    11411.46    606.95 o 
  -8   0  22     2572.80     1996.35    341.19 o 
  -6   0  22     4923.26     5010.63    428.29 o 
  -4   0  22      291.78      710.35    610.69 o 
  -2   0  22    26102.78    25938.80   1473.34 o 
   0   0  22    16525.32    16053.13    811.41 o 
   2   0  22     1602.44     2055.29    335.63 o 
   4   0  22     9018.05     7669.92    828.49 o 
   6   0  22    33926.38    34745.26   1392.20 o 
   8   0  22    44369.88    42722.66   1571.57 o 
  10   0  22    14955.07    16006.05   1135.97 o 
  12   0  22     5085.63     3126.05    794.32 o 
 -19   1  22     1554.68     2067.17    576.53 o 
 -17   1  22     4106.67     3990.45    495.13 o 
 -15   1  22     3461.83     3639.21    401.96 o 
 -13   1  22    48651.83    49252.93    783.71 o 
 -11   1  22     3021.85     2681.28    239.25 o 
  -9   1  22     1935.25     1829.79    241.26 o 
  -7   1  22      145.62       80.01    179.94 o 
  -5   1  22      162.62     -163.15    163.15 o 
  -3   1  22     1772.31     1629.45    226.10 o 
  -1   1  22     1551.83     1350.16    226.92 o 
   1   1  22    77199.67    78258.16   2084.67 o 
   3   1  22    13685.29    13581.04    519.25 o 
   5   1  22     5751.11     4333.20    464.92 o 
   7   1  22     1935.54     2268.18    623.50 o 
   9   1  22      185.80       89.10    335.15 o 
  11   1  22      534.02     -388.67    388.67 o 
 -18   2  22      192.96      160.57    375.81 o 
 -16   2  22      137.21     -228.98    228.98 o 
 -14   2  22     2431.70     3311.37    365.74 o 
 -12   2  22     5517.74     5042.46    337.77 o 
 -10   2  22        2.14      124.78    175.64 o 
  -8   2  22     7850.73     7176.54    320.77 o 
  -6   2  22     7808.77     7582.11    357.72 o 
  -4   2  22       43.51     -159.43    159.43 o 
  -2   2  22     2372.76     2350.85    243.65 o 
   0   2  22    29919.14    29487.02    983.71 o 
   2   2  22     6425.77     7982.35    454.47 o 
   4   2  22     2551.20     2881.54    310.10 o 
   6   2  22       98.04       84.73    301.79 o 
   8   2  22      558.54      182.48    313.88 o 
  10   2  22    11792.17    12574.13    757.94 o 
  12   2  22      482.03      483.13    437.58 o 
 -19   3  22    23567.40    23870.69   1345.23 o 
 -17   3  22     1336.82     1224.20    318.19 o 
 -15   3  22     5701.06     6082.91    448.69 o 
 -13   3  22    24287.23    23225.92    691.12 o 
 -11   3  22    40394.06    43836.83    660.08 o 
  -9   3  22    10879.96    11169.44    534.44 o 
  -7   3  22     2150.11     1653.93    200.92 o 
  -5   3  22     8061.36     7511.17    355.60 o 
  -3   3  22    14693.46    13470.77    559.69 o 
  -1   3  22    23037.03    21807.84    854.14 o 
   1   3  22    68061.07    69023.59   1555.50 o 
   3   3  22    12227.90    13690.78    523.91 o 
   5   3  22     3258.79     3167.53    341.95 o 
   7   3  22    28914.56    28916.53   1358.04 o 
   9   3  22     1790.39     1027.96    397.16 o 
  11   3  22     7101.12     5617.25    586.04 o 
 -18   4  22     3904.78     2619.94    410.34 o 
 -16   4  22     2933.53     3771.27    392.09 o 
 -14   4  22     1422.23     1040.30    449.34 o 
 -12   4  22     6559.26     6082.37    425.71 o 
 -10   4  22    20494.88    20009.56    653.39 o 
  -8   4  22    36741.12    36561.88   1236.16 o 
  -6   4  22    42746.90    43444.58   1511.37 o 
  -4   4  22    29284.41    29394.13    991.45 o 
  -2   4  22    13490.97    13295.69    520.74 o 
   0   4  22     6237.15     6044.49    402.78 o 
   2   4  22     1541.86     1684.55    272.47 o 
   4   4  22      815.35      863.63    264.25 o 
   6   4  22    33616.34    36433.08   1915.75 o 
   8   4  22    26821.07    26342.22    925.28 o 
  10   4  22    10246.29    10007.55    726.24 o 
 -17   5  22     3894.97     3547.53    432.92 o 
 -15   5  22      497.47       -8.39    338.05 o 
 -13   5  22    11747.98    11135.17    536.20 o 
 -11   5  22     7880.22     6736.72    454.24 o 
  -9   5  22    13767.77    14899.94    505.45 o 
  -7   5  22    40052.89    42480.54   1010.90 o 
  -5   5  22    56254.62    58954.50    929.88 o 
  -3   5  22    21670.08    20702.54    586.69 o 
  -1   5  22    14355.82    14671.54    612.50 o 
   1   5  22     6493.16     6625.01    418.70 o 
   3   5  22     1694.18     1727.09    296.81 o 
   5   5  22      715.13     1235.86    302.09 o 
   7   5  22    22224.17    23732.15   1763.74 o 
   9   5  22     8457.74     9291.77    678.94 o 
  11   5  22    25589.04    27690.29   1520.32 o 
 -18   6  22    13386.50    13247.73    680.19 o 
 -16   6  22     7159.94     7336.71    633.55 o 
 -14   6  22      738.52      375.41    288.25 o 
 -12   6  22      222.21      397.59    264.30 o 
 -10   6  22      384.05      -42.17    230.94 o 
  -8   6  22    19544.53    19779.75    531.92 o 
  -6   6  22    53349.73    53506.02   2124.94 o 
  -4   6  22     5141.71     5971.60    454.65 o 
  -2   6  22     2466.71     3094.76    314.06 o 
   0   6  22      790.56      446.67    304.95 o 
   2   6  22      375.06     -281.37    316.68 o 
   4   6  22    19398.05    21482.12   1182.94 o 
   6   6  22    15758.47    15913.00    772.42 o 
   8   6  22        9.55      760.94    365.05 o 
  10   6  22     3974.04     3753.50    522.39 o 
 -17   7  22    20380.65    22279.92   1090.23 o 
 -15   7  22     1156.90      833.17    414.24 o 
 -13   7  22    11960.83    10678.49    546.25 o 
 -11   7  22      252.81      116.80    247.59 o 
  -9   7  22      169.43      246.21    313.36 o 
  -7   7  22     5583.39     6349.79   1046.29 o 
  -5   7  22     3141.64     3209.52    434.72 o 
  -3   7  22     1045.92      767.39    334.17 o 
  -1   7  22      184.46      -51.25    295.93 o 
   1   7  22     8535.92     8306.35    612.98 o 
   3   7  22     7021.73     5705.75   1268.36 o 
   5   7  22    46663.08    47046.75   2587.96 o 
   7   7  22      560.70      341.64    356.33 o 
   9   7  22       11.07       88.68    346.92 o 
 -16   8  22     1199.69     1545.18    469.22 o 
 -14   8  22      852.89      266.28    306.22 o 
 -12   8  22      865.52      763.29    294.99 o 
 -10   8  22     3725.66     3654.31    467.80 o 
  -8   8  22    14246.30    14993.29    854.11 o 
  -6   8  22     9606.21    10796.61    643.01 o 
  -4   8  22     5258.77     5780.23    507.21 o 
  -2   8  22      554.70      698.33    329.11 o 
   0   8  22     1311.00     1523.55    380.34 o 
   2   8  22       10.63     -118.21    319.41 o 
   4   8  22      437.61      237.41    340.87 o 
   6   8  22       88.65      229.17    359.31 o 
   8   8  22     3976.09     4178.60    555.17 o 
 -15   9  22       45.17     -221.13    383.47 o 
 -13   9  22     2070.40     1285.10    344.55 o 
 -11   9  22     2020.88     2504.41    440.88 o 
  -9   9  22      938.38      303.44    375.55 o 
  -7   9  22       21.61     -388.62    388.62 o 
  -5   9  22      708.03      182.94    332.01 o 
  -3   9  22     1971.38     1935.94    398.47 o 
  -1   9  22      151.10     -256.23    308.01 o 
   1   9  22      729.33     1038.22    380.34 o 
   3   9  22     1142.19     1250.78    395.55 o 
   5   9  22     3768.67     4066.28    879.73 o 
   7   9  22       18.30     -373.86    373.86 o 
 -14  10  22      282.45     -264.77    397.37 o 
 -12  10  22      854.80      -99.58    371.10 o 
 -10  10  22       32.15      392.89    362.37 o 
  -8  10  22     6908.67     7736.04    618.49 o 
  -6  10  22    13645.08    12726.12    703.58 o 
  -4  10  22      523.91     -217.14    335.15 o 
  -2  10  22     3321.25     3086.35    837.03 o 
   0  10  22      846.02     1259.01    401.59 o 
   2  10  22     8402.50     7687.62    500.98 o 
   4  10  22     6779.49     8389.20    517.51 o 
   6  10  22     5692.53     5877.11    621.71 o 
 -13  11  22    12377.54    13198.03   1242.73 o 
 -11  11  22     4086.96     3483.24    512.40 o 
  -9  11  22     3147.71     2999.02    489.09 o 
  -7  11  22     1042.26     1012.74    393.89 o 
  -5  11  22      159.64      409.97    352.34 o 
  -3  11  22     3586.18     2896.47    461.99 o 
  -1  11  22     2144.55     1937.69    437.83 o 
   1  11  22     9282.26     9324.73    536.70 o 
   3  11  22     1221.63     1214.65    327.23 o 
   5  11  22     6000.50     5417.23    482.22 o 
 -12  12  22      376.64      129.37    410.55 o 
 -10  12  22     1941.81      855.22    440.39 o 
  -8  12  22     1363.83      843.37    420.70 o 
  -6  12  22     4101.41     3771.05   1003.58 o 
  -4  12  22      268.34      330.83    361.77 o 
  -2  12  22      462.26     -106.76    356.33 o 
   0  12  22       46.39      347.29    392.43 o 
   2  12  22    17692.11    15742.98    684.64 o 
   4  12  22    12022.39    14275.55    681.37 o 
  -9  13  22    15785.50    16617.05   1763.74 o 
  -7  13  22    15895.59    15422.27    845.53 o 
  -5  13  22    19007.30    18287.04    887.74 o 
  -3  13  22    13701.55    14126.29    805.44 o 
  -1  13  22      993.02      742.47    422.63 o 
   1  13  22     2580.09     1759.33    389.12 o 
   3  13  22    10084.95    12238.82    827.55 o 
  -6  14  22     7914.33     6780.22    676.34 o 
  -4  14  22    20598.03    23980.43    996.02 o 
  -2  14  22     3731.23     3664.32    540.31 o 
 -19   1  23      816.78      673.46    401.59 o 
 -17   1  23     1007.27     1208.41    310.59 o 
 -15   1  23      103.51     -257.73    257.73 o 
 -11   1  23    14970.34    16936.90    455.97 o 
  -9   1  23     5408.07     5080.95    327.85 o 
  -7   1  23     1315.49     1224.52    227.73 o 
  -5   1  23    32113.50    32483.06   1375.81 o 
  -3   1  23    15284.12    17612.70    810.22 o 
  -1   1  23       26.03     -179.56    179.56 o 
   1   1  23     4761.68     5608.12    570.94 o 
   3   1  23     1931.57     1398.31    364.45 o 
   5   1  23     3776.29     3728.16    446.43 o 
   7   1  23    22828.46    21028.23    836.32 o 
   9   1  23    17945.08    17228.43    818.33 o 
  11   1  23     1508.07      489.32    458.88 o 
 -18   2  23     1234.50     1532.28    344.55 o 
 -16   2  23     1158.42     1142.26    307.61 o 
 -14   2  23    47214.78    50713.86    992.57 o 
 -12   2  23     1095.79      444.22    201.11 o 
 -10   2  23    15704.45    16718.00    444.45 o 
  -8   2  23    11029.85    10350.94    363.34 o 
  -6   2  23     5386.52     5369.55    330.30 o 
  -4   2  23    21911.58    22563.40    750.13 o 
  -2   2  23    98536.23   107157.62   4076.88 o 
   0   2  23       16.80      187.55    239.43 o 
   2   2  23     3747.50     3875.05    332.77 o 
   4   2  23    23886.35    23559.83    880.95 o 
   6   2  23     3252.53     2542.17    419.71 o 
   8   2  23     7764.29     8690.92    652.26 o 
  10   2  23     1503.99     1031.11    512.47 o 
 -17   3  23      571.02      561.18    292.56 o 
 -15   3  23       74.91      234.02    262.59 o 
 -13   3  23    19924.24    21734.90    694.85 o 
 -11   3  23     2950.93     2839.91    251.72 o 
  -9   3  23     2897.64     3212.40    249.50 o 
  -7   3  23      678.60      563.49    184.64 o 
  -5   3  23     1773.93      972.41    226.79 o 
  -3   3  23    23105.26    23089.81    648.18 o 
  -1   3  23    45733.75    46568.28    847.47 o 
   1   3  23     3698.42     4134.37    348.18 o 
   3   3  23       13.72     -159.85    213.18 o 
   5   3  23    24567.73    25795.46   1488.03 o 
   7   3  23    13144.21    14415.13    737.60 o 
   9   3  23      502.59      196.74    356.18 o 
  11   3  23      119.79      -77.89    376.56 o 
 -18   4  23     4229.23     2860.35    421.26 o 
 -16   4  23     2159.98     1991.28    338.44 o 
 -14   4  23     3369.79     3495.53    399.18 o 
 -12   4  23     6515.72     7403.24    474.97 o 
 -10   4  23    25358.68    25045.44    990.78 o 
  -8   4  23    13845.04    14174.76    723.08 o 
  -6   4  23      580.09      582.19    191.64 o 
  -4   4  23     1738.08     1111.06    284.16 o 
  -2   4  23   105688.93   108938.80   2295.74 o 
   0   4  23    23828.81    25198.65   1150.97 o 
   2   4  23     1796.91     1210.89    272.63 o 
   4   4  23        2.69     -237.89    237.89 o 
   6   4  23    47109.57    47859.41   2358.24 o 
   8   4  23    10149.92    12334.68    730.48 o 
  10   4  23    18085.85    18226.74   1298.25 o 
 -17   5  23     1065.54     1030.18    350.05 o 
 -15   5  23     2949.10     2294.23    461.99 o 
 -13   5  23     1879.73      930.88    307.94 o 
 -11   5  23     1060.35      742.74    275.51 o 
  -9   5  23     6281.86     6166.14    545.97 o 
  -7   5  23    71275.02    73626.33   2957.50 o 
  -5   5  23    88115.98    86914.34   1129.68 o 
  -3   5  23    24048.48    23117.45    641.31 o 
  -1   5  23      153.56      255.73    230.46 o 
   1   5  23     2925.22     2707.05    362.25 o 
   3   5  23     2587.72     2202.32    416.42 o 
   5   5  23    10119.24    10227.15    948.06 o 
   7   5  23    20825.06    21152.30   2553.79 o 
   9   5  23    18948.41    16757.67   1238.46 o 
 -16   6  23    29582.10    29305.04   1187.21 o 
 -14   6  23      633.81      -43.60    274.30 o 
 -12   6  23      176.17      206.89    260.05 o 
 -10   6  23        2.28       82.93    235.68 o 
  -8   6  23    28588.17    27874.67    763.82 o 
  -6   6  23     8655.76    10917.98    531.13 o 
  -4   6  23    43974.64    43321.86   1418.97 o 
  -2   6  23      114.81      332.07    298.54 o 
   0   6  23     9766.56     9450.50    794.32 o 
   2   6  23     2971.94     2567.76    503.93 o 
   4   6  23    22114.92    22119.48    863.08 o 
   6   6  23       72.19      572.89    364.45 o 
   8   6  23       17.37      -72.37    342.82 o 
  10   6  23     8396.06     7746.79    956.60 o 
 -17   7  23    12937.30    14587.60    612.59 o 
 -15   7  23     4628.35     3898.47    544.73 o 
 -13   7  23      759.77      489.21    305.02 o 
 -11   7  23     1308.10     1135.80    300.03 o 
  -9   7  23      666.36      763.50    346.29 o 
  -7   7  23     2803.75     2521.33    425.75 o 
  -5   7  23     3096.21     2388.38    410.55 o 
  -3   7  23     2923.53     3481.15    431.54 o 
  -1   7  23      393.85      153.58    322.73 o 
   1   7  23     2977.67     2787.31    760.16 o 
   3   7  23      726.94      377.91    368.26 o 
   5   7  23      663.01      593.68    606.42 o 
   7   7  23     1108.70      637.44    399.96 o 
   9   7  23      326.59      746.08    395.55 o 
 -16   8  23     1219.07      890.48    455.95 o 
 -14   8  23       31.23     -281.39    281.39 o 
 -12   8  23    13816.77    15360.76    626.49 o 
 -10   8  23    10530.38    10526.72    662.29 o 
  -8   8  23        3.46     -186.02    525.28 o 
  -6   8  23        4.00      308.70    316.00 o 
  -4   8  23      413.23      171.75    303.87 o 
  -2   8  23       48.15      424.21    324.62 o 
   0   8  23    14099.92    14069.47    720.18 o 
   2   8  23      162.20      -64.06    350.29 o 
   4   8  23    11539.91    11810.44    802.86 o 
   6   8  23     1224.85     1154.54    416.59 o 
   8   8  23      660.96      305.92    413.41 o 
 -15   9  23     2321.59     1650.45    486.15 o 
 -13   9  23     1159.19      632.04    434.84 o 
 -11   9  23     8563.92     9089.17    670.30 o 
  -9   9  23       43.19     -311.28    311.28 o 
  -7   9  23     8778.62     8620.74    624.98 o 
  -5   9  23     1799.80     1695.40    413.67 o 
  -3   9  23     1496.97     1328.14    386.53 o 
  -1   9  23      921.16      572.32    371.39 o 
   1   9  23     4181.21     4152.30    510.31 o 
   3   9  23    17485.02    18614.60    845.53 o 
   5   9  23     5663.12     6157.84    606.40 o 
   7   9  23      131.37     -392.43    392.43 o 
 -14  10  23      432.57     -365.05    365.05 o 
 -12  10  23      261.53     -363.58    380.08 o 
 -10  10  23    13835.37    13424.13    769.59 o 
  -8  10  23      947.59      647.04    383.47 o 
  -6  10  23        3.77      -37.17    335.15 o 
  -4  10  23     1252.61     1273.76    407.63 o 
  -2  10  23     8699.00     6914.16    594.87 o 
   0  10  23       10.64      622.67    373.86 o 
   2  10  23      952.13      766.82    410.15 o 
   4  10  23      723.91      299.68    302.09 o 
   6  10  23      475.32     -219.31    401.32 o 
 -13  11  23      872.32      170.82    434.84 o 
 -11  11  23     1412.98     2840.44    519.40 o 
  -9  11  23      951.48      674.75    410.68 o 
  -7  11  23     8453.08     8989.20    670.48 o 
  -5  11  23     4831.97     5298.74    691.83 o 
  -3  11  23      593.91      271.34    364.45 o 
  -1  11  23      413.12      461.22    386.53 o 
   1  11  23     3644.29     3509.69    528.22 o 
   3  11  23     5760.41     4645.39    453.95 o 
   5  11  23      448.89      119.45    422.63 o 
 -10  12  23     2863.97     3071.35    956.60 o 
  -8  12  23     9252.37     8101.99    697.07 o 
  -6  12  23       34.71     -217.49    368.45 o 
  -4  12  23     5903.08     6030.11    585.83 o 
  -2  12  23     1024.44       -5.20    385.25 o 
   0  12  23     8846.26     8444.33    718.39 o 
   2  12  23     2981.87     2957.21    560.80 o 
  -7  13  23     1256.36        3.40    696.10 o 
  -5  13  23     1741.53     2178.56    510.09 o 
  -3  13  23     5657.27     6934.83    634.06 o 
  -1  13  23        0.17     -379.72    387.83 o 
   1  13  23     8166.28     8767.94    761.83 o 
 -18   0  24       55.15     -461.22    478.30 o 
 -16   0  24     2316.46      999.31    404.65 o 
 -14   0  24     2450.15     3618.39    479.43 o 
 -12   0  24      105.04     -232.44    233.27 o 
 -10   0  24    10841.51    11197.19    658.22 o 
  -8   0  24    64444.38    71556.52   2045.60 o 
  -6   0  24     1621.47      994.84    323.07 o 
  -4   0  24    40471.06    45128.30   2323.18 o 
  -2   0  24    22646.36    25347.45   2361.62 o 
   0   0  24    12953.04    15761.50   1990.08 o 
   2   0  24     1300.53     1127.43    503.93 o 
   4   0  24    14353.67    13828.07   1024.93 o 
   6   0  24     3463.45     3177.29    649.12 o 
   8   0  24     3707.05     4022.87    717.45 o 
  10   0  24     1739.53      119.58    589.34 o 
 -17   1  24       19.88      -12.17    265.06 o 
 -15   1  24    18038.04    19086.56    686.72 o 
 -13   1  24    21419.33    23003.55    497.88 o 
 -11   1  24      329.99     -268.75    268.75 o 
  -9   1  24     6146.64     6438.33    382.03 o 
  -7   1  24     8584.29     8244.34    389.36 o 
  -5   1  24      296.88       54.54    198.43 o 
  -3   1  24     2519.16     2731.17    267.14 o 
  -1   1  24     2217.64     1926.78    284.87 o 
   1   1  24      402.50      240.35    231.91 o 
   3   1  24    15386.79    15282.87    721.24 o 
   5   1  24    10708.17    11076.51    673.22 o 
   7   1  24      201.38      420.37    346.92 o 
   9   1  24       24.44     -122.88    359.01 o 
 -18   2  24      142.35       99.43    280.30 o 
 -16   2  24      202.58      210.82    267.81 o 
 -14   2  24    23827.37    32099.89    727.11 o 
 -12   2  24     5007.80     4716.65    306.42 o 
 -10   2  24      155.28     -164.18    164.18 o 
  -8   2  24     1763.20     1919.16    298.64 o 
  -6   2  24    20050.07    21569.95    792.51 o 
  -4   2  24     6492.04     6934.80    364.96 o 
  -2   2  24     6369.40     7729.97    472.30 o 
   0   2  24      925.39      541.91    242.47 o 
   2   2  24      647.67       99.53    230.35 o 
   4   2  24    10813.61    12116.87    687.79 o 
   6   2  24      544.84      783.93    361.77 o 
   8   2  24      395.39     -344.09    344.09 o 
  10   2  24      206.11     -380.49    380.49 o 
 -17   3  24      311.80       93.84    275.51 o 
 -15   3  24    15778.34    17650.24    662.34 o 
 -13   3  24    14292.29    14887.34    629.72 o 
 -11   3  24    18983.40    20803.44    497.93 o 
  -9   3  24      218.06      -66.33    163.17 o 
  -7   3  24     1798.61     1699.91    211.06 o 
  -5   3  24     3123.94     3277.70    355.68 o 
  -3   3  24    61055.83    62020.07    982.93 o 
  -1   3  24    99611.65   101983.55   2674.10 o 
   1   3  24     3245.11     3593.40    339.77 o 
   3   3  24    18114.69    20432.58    638.07 o 
   5   3  24      752.50      490.69    362.22 o 
   7   3  24    27170.65    27791.49   1059.10 o 
   9   3  24     1888.70     1464.80    434.84 o 
 -18   4  24      211.17     -208.93    371.35 o 
 -16   4  24     3178.77     3770.50    401.69 o 
 -14   4  24      249.98      281.51    294.77 o 
 -12   4  24     1124.02      569.52    397.24 o 
 -10   4  24     5994.39     6644.85    380.13 o 
  -8   4  24      265.07     -110.28    158.68 o 
  -6   4  24    20952.99    20812.07    650.77 o 
  -4   4  24    33190.14    32883.20    849.53 o 
  -2   4  24    20788.55    24280.19    672.79 o 
   0   4  24     1676.03     1859.68    302.51 o 
   2   4  24     7324.61     7558.41    466.17 o 
   4   4  24       18.68     -237.89    237.89 o 
   6   4  24     9526.63     9725.43    678.46 o 
   8   4  24     7635.36     7073.30    633.80 o 
  10   4  24    10226.26    12230.88   1153.05 o 
 -17   5  24     8820.33     9987.23    594.53 o 
 -15   5  24      826.84     -170.12    363.09 o 
 -13   5  24      539.39      -34.70    272.98 o 
 -11   5  24     8502.04     8275.45    523.21 o 
  -9   5  24     2223.24     3184.73    288.82 o 
  -7   5  24     1476.83     1065.35    295.25 o 
  -5   5  24    65526.94    69628.63   2361.09 o 
  -3   5  24     1333.54     1571.96    294.03 o 
  -1   5  24    13592.40    12322.90    530.43 o 
   1   5  24     7339.05     6572.70    455.51 o 
   3   5  24     4169.22     4429.58    485.93 o 
   5   5  24      486.05      187.90    349.67 o 
   7   5  24     9877.40    10211.08   1076.18 o 
   9   5  24     9926.32    11035.12   1101.80 o 
 -16   6  24     4170.37     4168.98    575.61 o 
 -14   6  24     6437.47     6379.32    482.00 o 
 -12   6  24     6705.80     6685.95    465.06 o 
 -10   6  24     2858.36     3136.49    356.94 o 
  -8   6  24     1134.87     1250.76    291.34 o 
  -6   6  24    33088.16    32536.26    949.47 o 
  -4   6  24     4484.35     3936.58    503.93 o 
  -2   6  24      140.57     -268.56    290.63 o 
   0   6  24    19532.17    19405.20    805.98 o 
   2   6  24     2239.08     1739.80    798.59 o 
   4   6  24       87.64      387.30    348.89 o 
   6   6  24      705.36      639.76    373.86 o 
   8   6  24      132.78     -132.87    747.35 o 
 -15   7  24     1232.33      945.76    371.35 o 
 -13   7  24     5225.12     4920.32    446.13 o 
 -11   7  24    17655.64    18783.10    827.14 o 
  -9   7  24      528.49      341.64    332.17 o 
  -7   7  24       22.83      221.91    325.96 o 
  -5   7  24     7030.11     8425.65    593.03 o 
  -3   7  24     4249.93     4060.04    467.33 o 
  -1   7  24    35948.14    37849.05   1056.08 o 
   1   7  24    43202.82    44677.94   1908.94 o 
   3   7  24     1693.39     1214.96    413.67 o 
   5   7  24     4278.13     3800.17    708.91 o 
   7   7  24       77.45     -173.43    365.35 o 
 -14   8  24       69.04     -326.56    326.56 o 
 -12   8  24     4069.46     5492.89    578.94 o 
 -10   8  24      952.39      823.15    444.14 o 
  -8   8  24     7588.13     6674.19    583.50 o 
  -6   8  24      359.91      587.83    340.23 o 
  -4   8  24        4.13     -227.73    302.80 o 
  -2   8  24      252.56      281.86    331.51 o 
   0   8  24     7626.54     9531.30    660.31 o 
   2   8  24     1210.68      834.97    469.76 o 
   4   8  24     3735.87     3817.18    516.14 o 
   6   8  24       25.56      674.75    416.72 o 
 -13   9  24     9926.71     9727.72    754.86 o 
 -11   9  24     3702.74     5746.65    588.64 o 
  -9   9  24      743.81      799.08    395.27 o 
  -7   9  24      937.94      290.25    358.40 o 
  -5   9  24     4900.98     3981.35    498.23 o 
  -3   9  24      384.97      -15.81    322.73 o 
  -1   9  24    11172.89    10214.87    688.18 o 
   1   9  24     6128.76     6585.48    600.91 o 
   3   9  24      306.40       18.28    384.35 o 
   5   9  24      276.40      163.86    418.51 o 
 -12  10  24     6046.37     5689.90    643.01 o 
 -10  10  24     6346.47     7547.00    661.38 o 
  -8  10  24      661.78      246.18    370.81 o 
  -6  10  24      624.73      739.85    409.97 o 
  -4  10  24      858.62      159.46    364.45 o 
  -2  10  24     3475.21     2604.59    489.09 o 
   0  10  24      893.55      961.17    395.27 o 
   2  10  24      539.54      699.55    407.63 o 
   4  10  24     1236.36      811.46    449.67 o 
 -11  11  24    30368.10    33649.72   2306.10 o 
  -9  11  24    13341.73    12607.87   1656.98 o 
  -7  11  24        3.41     -353.88    353.88 o 
  -5  11  24     2118.78     2515.91    460.57 o 
  -3  11  24        0.62     -350.19    350.19 o 
  -1  11  24      862.10      522.56    416.20 o 
   1  11  24    18340.30    18896.13    917.94 o 
   3  11  24       97.89      136.06    434.72 o 
 -10  12  24     4694.54     3574.62    579.70 o 
  -8  12  24      226.10     -396.41    396.41 o 
  -6  12  24     1104.91      924.48    454.51 o 
  -4  12  24       30.19      106.96    392.43 o 
  -2  12  24     1584.31     1304.98    455.71 o 
   0  12  24     4742.99     3720.26    585.74 o 
   2  12  24    30238.09    31905.10   1171.61 o 
  -5  13  24    16904.02    18909.65    930.02 o 
  -3  13  24     4785.43     4741.14    594.87 o 
 -17   1  25     8205.42     7344.35    525.94 o 
 -15   1  25      108.76      667.34    253.32 o 
 -13   1  25     1781.22     2269.29    243.05 o 
 -11   1  25       55.96     -218.09    218.09 o 
  -9   1  25    77563.56    82158.51   1370.88 o 
  -7   1  25    12816.00    14948.53    481.20 o 
  -5   1  25     5089.77     5976.64    343.01 o 
  -3   1  25      923.45      661.48    213.83 o 
  -1   1  25      987.23     1567.77    281.03 o 
   1   1  25     8280.06     8296.05    717.45 o 
   3   1  25    28159.03    28287.35   1127.43 o 
   5   1  25     1847.31     1840.18    418.93 o 
   7   1  25     6152.75     6114.00    811.41 o 
 -16   2  25     8647.03     8553.41    529.18 o 
 -14   2  25    36499.46    40475.11    808.04 o 
 -12   2  25    12675.56    14505.49    467.58 o 
 -10   2  25     1420.90      838.02    212.75 o 
  -8   2  25     5641.29     5817.90    418.09 o 
  -6   2  25      892.91      577.44    214.80 o 
  -4   2  25      694.44      563.71    223.31 o 
  -2   2  25     4619.50     5593.47    399.24 o 
   0   2  25        6.38     -194.65    221.89 o 
   2   2  25    21735.98    23665.55    673.29 o 
   4   2  25    50825.84    53971.50   1243.74 o 
   6   2  25       93.20      -53.46    325.96 o 
   8   2  25      683.89      401.63    389.23 o 
 -17   3  25     2345.98     2203.18    364.84 o 
 -15   3  25     5592.48     6784.91    542.31 o 
 -13   3  25    12892.84    16474.59    663.32 o 
 -11   3  25     4785.83     4558.17    304.19 o 
  -9   3  25     8382.21     8649.38    362.64 o 
  -7   3  25     2330.00     1977.49    216.89 o 
  -5   3  25       36.49     -190.13    239.75 o 
  -3   3  25    13887.80    14914.58    568.68 o 
  -1   3  25     2610.78     3637.46    346.67 o 
   1   3  25     6525.19     6450.76    436.88 o 
   3   3  25      348.77      -21.40    269.78 o 
   5   3  25     7080.82     7272.28    768.70 o 
   7   3  25      268.31      740.23    379.19 o 
   9   3  25       15.14     -366.04    366.04 o 
 -16   4  25      312.34      214.90    276.76 o 
 -14   4  25     4555.67     5725.79    468.26 o 
 -12   4  25     1849.27     1939.55    348.38 o 
 -10   4  25     1662.70     1603.79    266.47 o 
  -8   4  25     1664.18     2234.55    294.35 o 
  -6   4  25    19742.60    20832.65   1216.15 o 
  -4   4  25      242.58       84.71    256.04 o 
  -2   4  25    45524.53    47980.36    894.93 o 
   0   4  25      364.89      541.02    265.06 o 
   2   4  25        7.65     -261.19    261.19 o 
   4   4  25      229.75     -263.80    263.80 o 
   6   4  25    11308.55    10385.90    699.88 o 
   8   4  25      885.50      512.47    606.42 o 
 -15   5  25     1691.74     1288.11    472.72 o 
 -13   5  25     6537.34     5521.10    452.52 o 
 -11   5  25     7658.61     8778.14    619.55 o 
  -9   5  25     3592.23     3914.32    315.17 o 
  -7   5  25     1653.41     2101.41    469.14 o 
  -5   5  25     1133.75     1630.22    329.89 o 
  -3   5  25       12.55     -150.68    232.18 o 
  -1   5  25      645.42      529.11    282.02 o 
   1   5  25     1269.66     1292.63    310.13 o 
   3   5  25     3880.70     3208.67    687.56 o 
   5   5  25     1082.68      134.70    368.26 o 
   7   5  25       32.58     -529.55    529.55 o 
 -16   6  25     4362.57     3495.67    794.32 o 
 -14   6  25      416.18     -294.87    294.87 o 
 -12   6  25       94.25     -281.03    306.20 o 
 -10   6  25     2205.58     1929.53    437.58 o 
  -8   6  25     3234.11     3584.29    364.43 o 
  -6   6  25     7352.42     7924.91    857.90 o 
  -4   6  25     6405.47     6641.86    555.24 o 
  -2   6  25     4862.62     4042.84    498.01 o 
   0   6  25    58098.05    62829.53   1330.87 o 
   2   6  25    13604.32    14084.30    740.21 o 
   4   6  25        0.83       95.94    336.76 o 
   6   6  25     4061.36     4200.37    696.10 o 
   8   6  25     2263.08     1409.28    674.75 o 
 -15   7  25     2148.52     1638.03    397.91 o 
 -13   7  25      575.28       11.01    310.20 o 
 -11   7  25      109.24      555.17    380.49 o 
  -9   7  25     9910.63     8801.84    648.21 o 
  -7   7  25     2458.07     2330.34    433.71 o 
  -5   7  25        4.86      232.80    329.11 o 
  -3   7  25     2600.17     2674.19    443.62 o 
  -1   7  25    12201.25    13004.74    744.98 o 
   1   7  25    46007.39    45157.75   1183.00 o 
   3   7  25      384.40      295.02    368.26 o 
   5   7  25      129.34     -142.90    347.23 o 
   7   7  25       87.51      504.50    401.59 o 
 -14   8  25     5278.75     3136.43    582.79 o 
 -12   8  25    45106.68    50663.74   3672.68 o 
 -10   8  25    14220.98    14836.43    791.10 o 
  -8   8  25        4.83     -327.12    327.12 o 
  -6   8  25     6367.04     5580.26    549.49 o 
  -4   8  25     7144.87     6362.71    572.89 o 
  -2   8  25     6969.41     7334.97    618.91 o 
   0   8  25    29217.61    31151.79   1703.95 o 
   2   8  25     2068.43     2326.32    461.75 o 
   4   8  25      484.95      171.27    414.24 o 
   6   8  25     5424.90     5523.91    606.42 o 
 -13   9  25     3283.10     3346.82    666.21 o 
 -11   9  25    23473.83    24822.86    999.41 o 
  -9   9  25      248.18     -317.82    356.28 o 
  -7   9  25      311.03      282.92    385.96 o 
  -5   9  25    26002.17    24984.09    941.93 o 
  -3   9  25      183.82      176.42    359.01 o 
  -1   9  25      823.72      687.37    397.37 o 
   1   9  25     1013.51      996.55    410.15 o 
   3   9  25     1677.04     1282.19    455.95 o 
   5   9  25     7401.72     6304.67    652.18 o 
 -12  10  25      244.34      225.42    461.75 o 
 -10  10  25     7738.41     6996.50    654.76 o 
  -8  10  25        1.13     -456.95    456.95 o 
  -6  10  25        6.28      601.27    410.55 o 
  -4  10  25     5510.03     5928.25    588.83 o 
  -2  10  25      347.43      566.92    427.06 o 
   0  10  25     3113.58     3253.31    619.23 o 
   2  10  25     5423.74     4494.96    573.75 o 
   4  10  25      269.61     -388.67    388.67 o 
  -9  11  25     4596.66     3969.22    871.19 o 
  -7  11  25       58.58     -377.14    377.14 o 
  -5  11  25     3040.57     3224.68    519.29 o 
  -3  11  25     2683.59     3023.97    529.55 o 
  -1  11  25     1529.15     1259.73    486.15 o 
   1  11  25     5669.52     6444.50    651.93 o 
  -8  12  25     2821.98     2183.64    522.39 o 
  -6  12  25       55.93     -398.47    398.47 o 
  -4  12  25     5395.97     6002.63    634.06 o 
  -2  12  25     4561.01     3679.65    576.56 o 
 -16   0  26    10436.74     9520.16    688.42 o 
 -14   0  26      391.14      -64.53    298.91 o 
 -12   0  26     8146.12     6846.64    479.46 o 
 -10   0  26    38239.66    36770.77   1195.76 o 
  -8   0  26   135597.44   151182.61   4428.57 o 
  -6   0  26     2155.05     1251.84    361.77 o 
  -4   0  26      520.11      249.19    292.87 o 
  -2   0  26    14019.89    14938.45   1144.51 o 
   0   0  26      818.97      204.99    469.76 o 
   2   0  26    19981.21    20857.40   1204.30 o 
   4   0  26    28296.38    28484.62   1375.12 o 
   6   0  26        7.81     -409.97    469.76 o 
   8   0  26    14233.79    12077.14   1101.80 o 
 -17   1  26      512.48     -212.90    297.86 o 
 -15   1  26     1921.02     2433.18    309.50 o 
 -13   1  26     1842.09     2578.67    256.09 o 
 -11   1  26     5337.24     4718.36    317.57 o 
  -9   1  26    10914.62    14965.84    542.28 o 
  -7   1  26      849.67     1144.79    255.19 o 
  -5   1  26     2553.38     2292.36    265.07 o 
  -3   1  26     3306.27     3982.54    361.33 o 
  -1   1  26     5610.55     6105.54    500.96 o 
   1   1  26     5317.43     4315.25    507.21 o 
   3   1  26    34429.98    37598.85   1086.30 o 
   5   1  26     4183.01     4021.55    602.15 o 
   7   1  26     1764.27     1216.93    428.68 o 
 -16   2  26      759.73      343.70    300.22 o 
 -14   2  26    22008.33    26149.90    677.59 o 
 -12   2  26     3438.22     3098.71    286.60 o 
 -10   2  26     3090.58     2891.51    270.89 o 
  -8   2  26     2774.81     3140.56    436.25 o 
  -6   2  26     3950.22     3386.96    298.82 o 
  -4   2  26     2966.91     3190.93    350.05 o 
  -2   2  26    23039.35    22993.14    664.67 o 
   0   2  26      951.97      914.03    291.20 o 
   2   2  26     7257.46     7919.12    670.38 o 
   4   2  26    28679.33    30763.18   1011.28 o 
   6   2  26      390.73      191.52    370.51 o 
   8   2  26       43.97     -165.04    381.76 o 
 -17   3  26     2905.41     3236.47    410.92 o 
 -15   3  26      194.68      877.49    295.31 o 
 -13   3  26       94.46     -133.28    284.87 o 
 -11   3  26       10.63     -122.00    199.25 o 
  -9   3  26     3222.32     2823.18    256.46 o 
  -7   3  26     2723.63     3326.75    370.26 o 
  -5   3  26       32.24     -221.80    221.80 o 
  -3   3  26     6576.69     7555.40    472.45 o 
  -1   3  26     3982.02     4811.00    390.82 o 
   1   3  26     3918.17     4120.42    387.14 o 
   3   3  26    15655.91    17283.21    812.16 o 
   5   3  26      793.93      476.43    508.20 o 
   7   3  26     5550.00     5594.92    579.41 o 
 -16   4  26      234.04      301.09    301.17 o 
 -14   4  26     1735.21     2303.41    380.74 o 
 -12   4  26     2087.71     1952.81    346.69 o 
 -10   4  26    12159.11    12059.35    473.10 o 
  -8   4  26     7564.50     7083.96    466.27 o 
  -6   4  26     1984.86     1611.86    308.69 o 
  -4   4  26      505.06      466.58    267.90 o 
  -2   4  26      253.04      600.35    270.86 o 
   0   4  26     5643.92     5461.21    416.03 o 
   2   4  26     6475.69     6131.21    448.76 o 
   4   4  26       89.30     -237.78    338.05 o 
   6   4  26     1528.65     1921.75    666.21 o 
   8   4  26     1591.23      589.34    640.58 o 
 -15   5  26     1248.04      342.32    331.44 o 
 -13   5  26      985.94       11.00    290.64 o 
 -11   5  26     6378.15     6284.80    464.77 o 
  -9   5  26     1755.00     2581.31    350.73 o 
  -7   5  26     2335.06     2079.93    321.14 o 
  -5   5  26     2291.19     1994.96    319.51 o 
  -3   5  26     6701.83     6519.72    451.80 o 
  -1   5  26       42.25     -253.91    253.91 o 
   1   5  26     7989.76     8738.00    636.11 o 
   3   5  26     1074.45      995.50    390.34 o 
   5   5  26      443.45      603.21    400.77 o 
   7   5  26      200.33     -111.03    572.25 o 
 -14   6  26     3340.66     2635.70    536.33 o 
 -12   6  26      773.92      245.84    294.09 o 
 -10   6  26     1339.16     1434.80    329.53 o 
  -8   6  26     6217.99     5854.76    442.09 o 
  -6   6  26     3409.42     3438.18    468.03 o 
  -4   6  26     4531.05     4253.04    509.67 o 
  -2   6  26     1548.38      934.00    408.56 o 
   0   6  26    11406.26    11728.45    710.74 o 
   2   6  26      428.27     1132.07    383.19 o 
   4   6  26    10832.68    12719.64   1379.39 o 
   6   6  26     1786.19     2325.53    498.23 o 
 -13   7  26     7029.69     5471.92    631.10 o 
 -11   7  26     5301.50     7098.02    627.76 o 
  -9   7  26      196.67      256.78    374.54 o 
  -7   7  26      273.86     -328.11    328.11 o 
  -5   7  26     1640.83     1413.65    419.45 o 
  -3   7  26      414.75     -127.23    348.89 o 
  -1   7  26    13835.19    13544.94    768.60 o 
   1   7  26     8122.25     9624.02    695.19 o 
   3   7  26      179.88      381.30    387.83 o 
   5   7  26     5907.07     5646.99    594.87 o 
 -14   8  26      518.61     -398.06    398.06 o 
 -12   8  26    23139.04    26501.20   1575.84 o 
 -10   8  26     8123.56     9426.36    718.39 o 
  -8   8  26     1526.98     1300.58    452.48 o 
  -6   8  26     6757.45     6895.45    612.81 o 
  -4   8  26     1364.75      838.96    482.57 o 
  -2   8  26     2620.59     2208.40    461.75 o 
   0   8  26    12390.94    13042.32   1101.80 o 
   2   8  26      115.02      370.55    389.09 o 
   4   8  26      171.71      731.53    439.87 o 
 -11   9  26     7987.95    10036.30    776.06 o 
  -9   9  26      573.72     -385.25    385.25 o 
  -7   9  26      135.47      352.18    425.49 o 
  -5   9  26     7018.74     9807.79    720.79 o 
  -3   9  26     1794.29     1042.02    416.72 o 
  -1   9  26     2523.37     2508.99    482.14 o 
   1   9  26       29.65      138.15    376.91 o 
   3   9  26        0.95     -382.62    382.62 o 
 -10  10  26    11190.26    12661.63    913.90 o 
  -8  10  26     7125.45     7335.84    675.69 o 
  -6  10  26    41420.78    46120.81   1277.08 o 
  -4  10  26     7835.76     8313.91    708.69 o 
  -2  10  26     7922.05     8281.52    695.97 o 
   0  10  26       52.30     -259.53    383.19 o 
   2  10  26      504.62      626.31    521.01 o 
  -9  11  26      978.71      602.96    477.00 o 
  -7  11  26    11516.33    13235.34    829.10 o 
  -5  11  26     1355.15      940.19    464.57 o 
  -3  11  26       97.13     -370.51    370.51 o 
  -1  11  26     1535.20      256.46    449.18 o 
 -15   1  27     1862.01     1571.13    292.85 o 
 -13   1  27      143.82     -172.61    172.61 o 
 -11   1  27       78.83     -184.90    184.90 o 
  -9   1  27    53442.20    56257.19    887.23 o 
  -7   1  27     6503.99     6959.83    425.66 o 
  -5   1  27      310.77     -211.58    211.58 o 
  -3   1  27    25625.45    27092.54   1121.36 o 
  -1   1  27      619.27     -344.09    344.09 o 
   1   1  27      787.37      260.44    386.39 o 
   3   1  27    30675.08    34260.13   1071.99 o 
   5   1  27     3290.76     3324.31    510.09 o 
   7   1  27     3044.44     1777.51    482.71 o 
 -16   2  27      800.46      740.29    341.73 o 
 -14   2  27     3841.83     3995.84    355.94 o 
 -12   2  27       59.62     -183.32    194.15 o 
 -10   2  27        0.11     -172.61    187.74 o 
  -8   2  27     2531.22     1858.29    338.15 o 
  -6   2  27      678.43       45.36    273.94 o 
  -4   2  27    29930.34    31890.38    780.15 o 
  -2   2  27    34715.10    38273.33    841.82 o 
   0   2  27       16.34     -244.99    244.99 o 
   2   2  27    19591.60    20829.19    890.81 o 
   4   2  27    14755.49    15827.52    818.20 o 
   6   2  27      100.81     -148.73    365.35 o 
 -15   3  27    19543.00    19946.95    640.61 o 
 -13   3  27     1525.82     1863.73    361.89 o 
 -11   3  27    12630.48    12707.05    445.31 o 
  -9   3  27     1621.12     1364.53    227.93 o 
  -7   3  27     4572.01     4732.49    472.92 o 
  -5   3  27     1789.25     1863.78    326.40 o 
  -3   3  27     6013.54     7020.30    469.78 o 
  -1   3  27      953.70      720.32    296.25 o 
   1   3  27     3075.99     2623.16    358.04 o 
   3   3  27     7856.90     9248.19    682.14 o 
   5   3  27      247.02     -115.10    368.26 o 
   7   3  27     6205.21     6404.22    617.96 o 
 -14   4  27     7727.10     6187.43    504.04 o 
 -12   4  27      449.54      433.45    245.42 o 
 -10   4  27     3661.84     4590.13    345.70 o 
  -8   4  27     4309.17     4854.87    413.69 o 
  -6   4  27      651.05      215.28    258.54 o 
  -4   4  27     1910.22     1562.42    319.51 o 
  -2   4  27     1471.92     1470.33    313.55 o 
   0   4  27      632.13      587.19    278.30 o 
   2   4  27      503.35      416.57    288.15 o 
   4   4  27       86.12     -355.72    355.72 o 
   6   4  27      276.06     -307.48    529.55 o 
 -15   5  27     2236.47     2284.66    421.11 o 
 -13   5  27     1020.43     1099.11    350.14 o 
 -11   5  27       27.10     -187.33    275.36 o 
  -9   5  27     1228.79     1396.37    319.88 o 
  -7   5  27     4750.25     5171.93    418.38 o 
  -5   5  27     3087.22     2699.60    353.33 o 
  -3   5  27     4863.62     4099.89    387.52 o 
  -1   5  27      311.31       39.73    345.34 o 
   1   5  27      198.86      114.47    431.33 o 
   3   5  27     8412.20     8510.68   1456.26 o 
   5   5  27     7544.20     9736.87   1050.56 o 
 -14   6  27      530.56     -313.32    313.32 o 
 -12   6  27     2482.73     2931.57    530.55 o 
 -10   6  27      703.62      481.82    304.12 o 
  -8   6  27     1649.15     1698.48    425.75 o 
  -6   6  27       98.01       65.14    347.23 o 
  -4   6  27     1285.17      682.88    379.19 o 
  -2   6  27      529.15     -110.66    347.23 o 
   0   6  27      648.84     1309.76    407.63 o 
   2   6  27       63.09      104.57    359.31 o 
   4   6  27        2.21      211.19    385.25 o 
 -13   7  27      639.18      542.36    499.66 o 
 -11   7  27    15429.89    14194.85    969.42 o 
  -9   7  27     2644.88     2662.63    504.27 o 
  -7   7  27     9020.55     9548.61    703.11 o 
  -5   7  27       25.10       34.16    346.29 o 
  -3   7  27      948.18      187.70    370.51 o 
  -1   7  27    16273.71    16872.11    831.09 o 
   1   7  27    20346.44    19631.80    886.82 o 
   3   7  27     3716.69     4342.35   1503.24 o 
 -12   8  27    12026.52    13309.69    842.49 o 
 -10   8  27      566.06       22.76    422.63 o 
  -8   8  27      224.03     -372.12    372.12 o 
  -6   8  27     4634.71     7128.50    849.84 o 
  -4   8  27    11765.85    12063.11    753.78 o 
  -2   8  27      247.40     -348.89    348.89 o 
   0   8  27        0.46      574.77    408.56 o 
   2   8  27      639.74      -22.52    398.06 o 
 -11   9  27     9307.45     8619.89    905.36 o 
  -9   9  27     1729.03     1404.08    492.48 o 
  -7   9  27    32558.48    34211.99   1159.53 o 
  -5   9  27    48925.93    52679.21   1358.72 o 
  -3   9  27      416.09      -19.48    384.27 o 
  -1   9  27        7.51      286.97    382.62 o 
   1   9  27      615.38      310.85    425.62 o 
  -8  10  27     2005.68     1940.31    537.11 o 
  -6  10  27     4425.43     7730.19    699.33 o 
  -4  10  27      503.90      683.29    471.08 o 
  -2  10  27      153.97     -355.86    377.14 o 
   0  10  27      310.96     -396.41    396.41 o 
 -14   0  28      977.60     1632.48    333.82 o 
 -12   0  28     7391.28     7240.34    475.02 o 
 -10   0  28    27515.40    29731.59   1742.39 o 
  -8   0  28    44101.00    45932.57   3207.19 o 
  -4   0  28    29029.20    34861.03   1921.75 o 
  -2   0  28    15501.11    15698.57   1135.97 o 
   0   0  28    18259.86    18201.12   1178.67 o 
   2   0  28     1063.17      751.62    572.25 o 
   4   0  28      109.73       42.71    521.01 o 
   6   0  28       63.72      179.36    580.80 o 
 -15   1  28     2455.46     2841.87    339.22 o 
 -13   1  28      170.24     -106.45    179.65 o 
 -11   1  28     1827.69     2289.92    269.73 o 
  -9   1  28     1393.55     2356.96    308.86 o 
  -7   1  28       10.46     -219.03    219.03 o 
  -5   1  28    16478.85    17379.70   1012.27 o 
  -3   1  28    42556.07    48705.68   1579.33 o 
  -1   1  28     9598.13     8988.81    676.10 o 
   1   1  28     1113.16      427.25    397.37 o 
   3   1  28     3349.39     3608.25    515.08 o 
   5   1  28      666.94       46.68    395.27 o 
 -14   2  28     7948.55     8548.27    552.70 o 
 -12   2  28     7079.46     7364.54    385.85 o 
 -10   2  28        0.57       91.53    195.73 o 
  -8   2  28     3700.97     3063.77    381.07 o 
  -6   2  28     1206.01      735.87    313.62 o 
  -4   2  28     6777.44     8750.29    533.17 o 
  -2   2  28     5511.61     6587.33    467.82 o 
   0   2  28     4042.42     3485.37    509.67 o 
   2   2  28     3599.59     4271.41    529.83 o 
   4   2  28     5071.65     5293.36    579.70 o 
   6   2  28     2964.71     2941.85    528.22 o 
 -15   3  28    15178.78    18498.03    649.10 o 
 -13   3  28     5727.16     4692.91    463.43 o 
 -11   3  28      172.05      119.50    207.11 o 
  -9   3  28     4285.22     3307.01    483.53 o 
  -7   3  28      359.88      123.18    274.47 o 
  -5   3  28     3545.51     3948.57    399.37 o 
  -3   3  28    17442.56    20153.74   1027.95 o 
  -1   3  28     6806.13     6749.27    459.60 o 
   1   3  28     1473.49     1330.29    413.41 o 
   3   3  28      821.89      920.03    428.29 o 
   5   3  28      648.01      631.44    516.74 o 
 -14   4  28     3344.40     2004.70    556.21 o 
 -12   4  28        2.84     -234.19    234.19 o 
 -10   4  28       67.23     -253.85    253.85 o 
  -8   4  28      174.16      252.95    274.36 o 
  -6   4  28      480.40      170.60    271.38 o 
  -4   4  28     3770.92     4106.32    399.01 o 
  -2   4  28     6844.48     7211.38    654.91 o 
   0   4  28      941.18      760.94    301.11 o 
   2   4  28      716.82      239.75    386.71 o 
   4   4  28      160.41      367.27    614.96 o 
 -13   5  28     3842.21     4068.98    618.84 o 
 -11   5  28     6717.95     6743.88    514.43 o 
  -9   5  28     3013.82     3710.91    425.74 o 
  -7   5  28       37.33     -105.68    253.37 o 
  -5   5  28     2621.21     2063.83    340.24 o 
  -3   5  28     1205.56     1745.40    427.66 o 
  -1   5  28     1735.33     2050.16    443.62 o 
   1   5  28      732.29      257.46    375.70 o 
   3   5  28     2582.78     2904.37    498.01 o 
   5   5  28     1366.58      922.44    674.75 o 
 -12   6  28     9768.68    10604.34    775.91 o 
 -10   6  28     5861.71     5643.19    612.81 o 
  -8   6  28     9778.71    10711.94    926.71 o 
  -6   6  28     8366.06     9684.79    695.97 o 
  -4   6  28     7155.30     7329.08    625.93 o 
  -2   6  28      136.76     -334.82    334.82 o 
   0   6  28    17012.06    16659.95    820.30 o 
   2   6  28      699.99      281.86    392.57 o 
   4   6  28     3592.08     4141.30    610.69 o 
 -11   7  28     2627.26     2847.88    537.41 o 
  -9   7  28     1491.95      571.55    516.74 o 
  -7   7  28     3684.23     4611.40    575.61 o 
  -5   7  28    10514.62    11911.91    832.76 o 
  -3   7  28     2257.95     1745.98    458.52 o 
  -1   7  28     4143.82     4644.25    563.51 o 
   1   7  28    10844.13    12295.88    787.30 o 
   3   7  28       17.06      -13.11    385.32 o 
 -10   8  28      215.47     -398.47    398.47 o 
  -8   8  28     1502.91       26.67    466.63 o 
  -6   8  28    12414.73    13104.05    809.02 o 
  -4   8  28     1054.44     1237.66    448.45 o 
  -2   8  28      250.21     -157.18    387.83 o 
   0   8  28    22936.87    24804.49   1001.19 o 
   2   8  28     1647.62      542.53    470.04 o 
  -9   9  28      627.14     -415.82    415.82 o 
  -7   9  28      992.40     1827.80    537.51 o 
  -5   9  28     6380.23     9164.15    753.78 o 
  -3   9  28     7787.91     8040.36    685.46 o 
  -1   9  28     1658.62     1771.48    480.33 o 
  -6  10  28    41217.27    45911.05   1337.73 o 
  -4  10  28     2897.77     2887.67    564.09 o 
 -13   1  29     4463.76     5448.13    319.90 o 
 -11   1  29     2814.46     3354.14    306.89 o 
  -9   1  29     2457.74     1263.31    289.98 o 
  -7   1  29      314.58     -250.87    250.87 o 
  -5   1  29     3405.33     3888.18    417.96 o 
  -3   1  29    30191.00    35661.08   1095.85 o 
  -1   1  29        6.69     -246.15    427.06 o 
   1   1  29      493.05       72.30    389.23 o 
   3   1  29      903.55      474.55    424.21 o 
   5   1  29     1964.03     1243.78    479.43 o 
 -14   2  29    17659.44    18281.76    552.23 o 
 -12   2  29      249.85     -128.74    216.05 o 
 -10   2  29     1690.33     1839.62    255.58 o 
  -8   2  29     2543.01     2866.59    383.90 o 
  -6   2  29      169.31     -101.99    304.11 o 
  -4   2  29    24614.00    29125.30   1050.89 o 
  -2   2  29    24810.24    25341.56    944.47 o 
   0   2  29     2466.72     2423.69    478.74 o 
   2   2  29     8079.20     9746.81    724.44 o 
   4   2  29     3077.07     2555.31    519.29 o 
 -13   3  29        5.65     -123.31    268.54 o 
 -11   3  29     3289.56     3137.02    300.96 o 
  -9   3  29        1.62      -75.34    275.70 o 
  -7   3  29      122.08     -266.19    266.19 o 
  -5   3  29      903.50      946.77    314.90 o 
  -3   3  29      430.00      802.86    313.64 o 
  -1   3  29     2957.15     2414.13    354.77 o 
   1   3  29     3095.16     3673.43    512.40 o 
   3   3  29    14480.54    17265.94    881.76 o 
 -12   4  29      210.56     -258.60    258.60 o 
 -10   4  29     4849.43     5630.38    497.67 o 
  -8   4  29       43.29     -270.84    270.84 o 
  -6   4  29    16253.28    18081.59    670.39 o 
  -4   4  29       26.08     -271.78    271.78 o 
  -2   4  29     5302.24     5729.09    443.75 o 
   0   4  29     2401.34     2564.30    377.78 o 
   2   4  29    23639.34    25051.09   1460.53 o 
   4   4  29     2956.17     2955.23    777.24 o 
 -13   5  29     4635.60     2301.62    582.60 o 
 -11   5  29    23790.54    24139.78    811.48 o 
  -9   5  29     9122.96    10868.39    671.43 o 
  -7   5  29      119.90      154.17    294.23 o 
  -5   5  29      933.83     1076.80    329.41 o 
  -3   5  29     8295.51     8513.87    659.65 o 
  -1   5  29      373.45      746.14    401.43 o 
   1   5  29      654.78      572.78    388.67 o 
   3   5  29       11.44     -521.01    563.71 o 
 -12   6  29    22143.70    22897.40   1247.00 o 
 -10   6  29      527.52     1105.28    482.57 o 
  -8   6  29      288.83     -180.34    444.14 o 
  -6   6  29    10261.89    12207.72   1242.73 o 
  -4   6  29      854.41      493.68    406.02 o 
  -2   6  29      130.36      -85.35    456.95 o 
   0   6  29     9806.23    11587.87    759.82 o 
   2   6  29      620.83      356.70    407.63 o 
 -11   7  29    13658.24    13159.92    857.54 o 
  -9   7  29      608.83      472.92    452.68 o 
  -7   7  29     3861.77     4805.52    591.87 o 
  -5   7  29      169.34      480.62    422.63 o 
  -3   7  29     2306.00     2468.49    498.01 o 
  -1   7  29     6428.98     5883.52    751.62 o 
   1   7  29     5744.71     6511.81    638.05 o 
  -8   8  29       52.26     -392.01    392.01 o 
  -6   8  29     3147.28     4516.12   1225.65 o 
  -4   8  29     5460.50     4931.70    594.31 o 
  -2   8  29     9585.12     9864.34    757.46 o 
  -5   9  29     7628.72     8959.17    741.02 o 
 -12   0  30     1184.71     1203.69    336.80 o 
 -10   0  30      343.68      144.46    383.19 o 
  -8   0  30     5219.46     6776.50    606.77 o 
  -6   0  30     7336.49     7200.16    871.19 o 
  -4   0  30     6531.35     6568.12    845.57 o 
  -2   0  30     1232.13     1323.87    597.88 o 
   0   0  30     3051.71     4543.87    751.62 o 
   2   0  30     1503.70     1870.50    666.21 o 
 -13   1  30       16.90     -180.11    180.11 o 
 -11   1  30     1905.35     2331.64    289.71 o 
  -9   1  30       10.51     -228.79    228.79 o 
  -7   1  30       13.20     -272.83    272.83 o 
  -5   1  30     9679.32    10828.96    581.35 o 
  -3   1  30    18276.61    21355.24    902.89 o 
  -1   1  30      152.68      -15.42    371.39 o 
   1   1  30      339.28      -69.12    389.51 o 
   3   1  30     3034.91     2639.85    540.51 o 
 -12   2  30     3112.52     2692.03    407.57 o 
 -10   2  30     2388.45     2646.62    293.19 o 
  -8   2  30     3284.43     4281.93    441.93 o 
  -6   2  30     1562.61     2568.62    380.40 o 
  -4   2  30     2948.41     3365.15    569.71 o 
  -2   2  30       96.50     -123.95    358.40 o 
   0   2  30      329.35      -34.16    379.19 o 
   2   2  30     7787.81     9954.62    760.97 o 
 -13   3  30     6398.90     5221.84    423.82 o 
 -11   3  30     2736.15     2249.27    417.91 o 
  -9   3  30     9492.92    11298.39    622.92 o 
  -7   3  30     7888.22     7842.80    537.79 o 
  -5   3  30     3476.69     3531.47    409.05 o 
  -3   3  30     9301.40     9747.31    549.69 o 
  -1   3  30      620.73      511.42    395.27 o 
   1   3  30    11010.90    12435.42    799.39 o 
   3   3  30    20847.41    24887.76   1020.19 o 
 -12   4  30     1798.46      810.89    376.06 o 
 -10   4  30    15506.84    18185.57    857.97 o 
  -8   4  30    11356.43    12209.24    635.66 o 
  -6   4  30     3694.11     5034.22    456.92 o 
  -4   4  30       54.12     -281.29    281.29 o 
  -2   4  30     2241.18     3019.62    396.47 o 
   0   4  30      455.21     -546.63    546.63 o 
   2   4  30     8757.67    10035.81   1135.97 o 
 -11   5  30      295.69     1467.07    461.48 o 
  -9   5  30    16569.38    21112.35   1194.11 o 
  -7   5  30     5518.17     6404.29    496.68 o 
  -5   5  30     7699.42     7071.76    640.10 o 
  -3   5  30     3042.48     3983.21    539.29 o 
  -1   5  30      513.11      580.80    408.56 o 
   1   5  30      599.66      130.54    377.52 o 
 -10   6  30    17541.51    18614.01   1127.43 o 
  -8   6  30       72.44      -76.55    398.47 o 
  -6   6  30     1981.77     1335.39    475.29 o 
  -4   6  30      537.78      786.89    440.39 o 
  -2   6  30      165.05     -116.64    404.51 o 
   0   6  30     2309.44     2432.11    506.89 o 
  -9   7  30       70.97      173.37    434.72 o 
  -7   7  30       12.97       58.10    413.67 o 
  -5   7  30      225.86     -241.25    679.02 o 
  -3   7  30      233.43     -297.23    420.70 o 
  -1   7  30    20080.44    23023.73   1010.52 o 
 -11   1  31      507.00      540.81    249.02 o 
  -9   1  31     2488.48     2159.17    395.18 o 
  -7   1  31     6271.02     7347.49    508.97 o 
  -5   1  31      207.41      816.34    407.36 o 
  -3   1  31      166.09      427.06    392.57 o 
  -1   1  31      475.53       33.97    397.37 o 
   1   1  31     1956.16     2680.71    527.81 o 
 -10   2  31      668.49     -325.60    325.60 o 
  -8   2  31       32.27     -293.10    293.10 o 
  -6   2  31     1023.12     1166.71    344.70 o 
  -4   2  31     3986.69     4543.54    537.11 o 
  -2   2  31        6.49     -350.13    350.13 o 
   0   2  31      425.28       50.56    412.09 o 
 -11   3  31      725.78      199.08    451.57 o 
  -9   3  31     3774.19     3806.36    464.12 o 
  -7   3  31     1671.35     1711.29    385.51 o 
  -5   3  31        2.62     -178.89    298.05 o 
  -3   3  31      415.31      318.40    316.31 o 
  -1   3  31     2800.24     1312.99    472.69 o 
   1   3  31    11960.25    13991.55    859.34 o 
 -10   4  31    21068.61    26074.90    854.10 o 
  -8   4  31       52.52     -284.72    338.47 o 
  -6   4  31    24855.62    29251.43    860.25 o 
  -4   4  31      287.31       15.43    320.65 o 
  -2   4  31       60.76     -304.06    304.06 o 
   0   4  31       64.53     -392.89    589.34 o 
  -9   5  31    12635.30    14017.93    695.16 o 
  -7   5  31     9167.20    10374.41    770.02 o 
  -5   5  31     8887.74     9322.92    781.51 o 
  -3   5  31       13.12       65.06    407.36 o 
  -1   5  31      154.13       82.98    392.01 o 
  -6   6  31      248.89      179.07    445.82 o 
  -4   6  31    17320.45    21293.91    984.38 o 
 -10   0  32     1664.37      793.81    449.67 o 
  -8   0  32     4552.31     4791.57    819.95 o 
  -6   0  32      125.52     -486.84    503.93 o 
  -4   0  32        3.98     -350.19    529.55 o 
  -2   0  32        5.58     1153.05    632.04 o 
  -9   1  32       47.12     -397.59    397.59 o 
  -7   1  32      261.39      136.66    368.41 o 
  -5   1  32     1113.21     1333.35    606.42 o 
  -3   1  32       10.50     -355.72    355.72 o 
  -1   1  32     4404.67     4389.31    576.56 o 
  -8   2  32      407.03      -26.84    333.01 o 
  -6   2  32        2.68      -33.69    311.53 o 
  -4   2  32      176.95     -204.99    380.49 o 
  -2   2  32     1178.28      204.07    419.45 o 
  -7   3  32    21432.27    27132.59    856.32 o 
  -5   3  32     6716.15     7114.77    549.60 o 
  -3   3  32     1917.43      764.01    455.23 o 
  -6   4  32     7811.87    10838.13    658.54 o 
  -4   4  32      214.56     -227.33    327.25 o 
                                                 
